# Supplementary material for: The PREDICTS database: a global database of how local terrestrial biodiversity responds to human impacts
Source: Ecol Evol. 2014 Dec 2;4(24):4701–35. doi: 10.1002/ece3.1303 (PMC4278822; doi:10.1002/ece3.1303)
Supplement: Supplementary file 2 — Data S1. Data extract. [file ECE3-4-4701-s001.csv]

Source_ID	Reference	Study_number	Study_name	SS	Diversity_metric	Diversity_metric_unit	Diversity_metric_type	Diversity_metric_is_effort_sensitive	Diversity_metric_is_suitable_for_Chao	Sampling_method	Sampling_effort_unit	Study_common_taxon	Rank_of_study_common_taxon	Site_number	Site_name	Block	SSS	SSB	SSBS	Sample_start_earliest	Sample_end_latest	Sample_date_resolution	Max_linear_extent_metres	Habitat_patch_area_square_metres	Sampling_effort	Habitat_as_described	Predominant_habitat	Source_for_predominant_habitat	Use_intensity	Fragmentation_layout	Km_to_nearest_edge_of_habitat	Years_since_fragmentation_or_conversion	Transect_details	Longitude	Latitude	Country_distance_metres	Country	UN_subregion	UN_region	Ecoregion_distance_metres	Ecoregion	Biome	Realm	Hotspot	N_samples	Higher_taxa
AD1_2002__Vazquez	Vázquez & Simberloff 2002	1	Vasquez_inverts	AD1_2002__Vazquez 1	abundance	individuals	Abundance	TRUE	TRUE	fixed plots/quadrats	minute	Animalia	Kingdom	1	Llao Llao	1	AD1_2002__Vazquez 1 1	AD1_2002__Vazquez 1 1	AD1_2002__Vazquez 1 1 1	1999-01-01	2001-12-31	day		1e+05	4700	National park site without cattle	Primary vegetation	Direct from publication / author	Minimal use	Well within unfragmented habitat				-71.5347222222	-41.0455555556	0	Argentina	South America	Americas	0	Valdivian Temperate Forests	Temperate Broadleaf & Mixed Forests	Neotropic	Chilean Winter Rainfall and Valdivian Forests	129	,Arachnida,Aves,Coleoptera,Diptera,Hemiptera,Hymenoptera,Lepidoptera,Odonata
AD1_2002__Vazquez	Vázquez & Simberloff 2002	1	Vasquez_inverts	AD1_2002__Vazquez 1	abundance	individuals	Abundance	TRUE	TRUE	fixed plots/quadrats	minute	Animalia	Kingdom	2	Cerro Lopez	1	AD1_2002__Vazquez 1 2	AD1_2002__Vazquez 1 1	AD1_2002__Vazquez 1 1 2	1999-01-01	2001-12-31	day		1e+05	3760	National park site with cattle	Pasture	Direct from publication / author	Light use	Well within unfragmented habitat				-71.5544444444	-41.0825	0	Argentina	South America	Americas	0	Valdivian Temperate Forests	Temperate Broadleaf & Mixed Forests	Neotropic	Chilean Winter Rainfall and Valdivian Forests	129	,Arachnida,Aves,Coleoptera,Diptera,Hemiptera,Hymenoptera,Lepidoptera,Odonata
AD1_2002__Vazquez	Vázquez & Simberloff 2002	1	Vasquez_inverts	AD1_2002__Vazquez 1	abundance	individuals	Abundance	TRUE	TRUE	fixed plots/quadrats	minute	Animalia	Kingdom	3	Safariland	2	AD1_2002__Vazquez 1 3	AD1_2002__Vazquez 1 2	AD1_2002__Vazquez 1 2 3	1999-01-01	2001-12-31	day		1e+05	3900	National park site without cattle	Primary vegetation	Direct from publication / author	Minimal use	Well within unfragmented habitat				-71.5125	-41.075	0	Argentina	South America	Americas	0	Valdivian Temperate Forests	Temperate Broadleaf & Mixed Forests	Neotropic	Chilean Winter Rainfall and Valdivian Forests	129	,Arachnida,Aves,Coleoptera,Diptera,Hemiptera,Hymenoptera,Lepidoptera,Odonata
AD1_2002__Vazquez	Vázquez & Simberloff 2002	1	Vasquez_inverts	AD1_2002__Vazquez 1	abundance	individuals	Abundance	TRUE	TRUE	fixed plots/quadrats	minute	Animalia	Kingdom	4	Arroyo Goye	2	AD1_2002__Vazquez 1 4	AD1_2002__Vazquez 1 2	AD1_2002__Vazquez 1 2 4	1999-01-01	2001-12-31	day		1e+05	3340	National park site with cattle	Pasture	Direct from publication / author	Light use	Well within unfragmented habitat				-71.5175	-41.0988888889	0	Argentina	South America	Americas	0	Valdivian Temperate Forests	Temperate Broadleaf & Mixed Forests	Neotropic	Chilean Winter Rainfall and Valdivian Forests	129	,Arachnida,Aves,Coleoptera,Diptera,Hemiptera,Hymenoptera,Lepidoptera,Odonata
AD1_2002__Vazquez	Vázquez & Simberloff 2002	1	Vasquez_inverts	AD1_2002__Vazquez 1	abundance	individuals	Abundance	TRUE	TRUE	fixed plots/quadrats	minute	Animalia	Kingdom	5	Mascardi.nc	3	AD1_2002__Vazquez 1 5	AD1_2002__Vazquez 1 3	AD1_2002__Vazquez 1 3 5	1999-01-01	2001-12-31	day		1e+05	3130	National park site without cattle	Primary vegetation	Direct from publication / author	Minimal use	Well within unfragmented habitat				-71.5052777778	-41.3461111111	0	Argentina	South America	Americas	0	Valdivian Temperate Forests	Temperate Broadleaf & Mixed Forests	Neotropic	Chilean Winter Rainfall and Valdivian Forests	129	,Arachnida,Aves,Coleoptera,Diptera,Hemiptera,Hymenoptera,Lepidoptera,Odonata
AD1_2002__Vazquez	Vázquez & Simberloff 2002	1	Vasquez_inverts	AD1_2002__Vazquez 1	abundance	individuals	Abundance	TRUE	TRUE	fixed plots/quadrats	minute	Animalia	Kingdom	6	Mascardi.c	3	AD1_2002__Vazquez 1 6	AD1_2002__Vazquez 1 3	AD1_2002__Vazquez 1 3 6	1999-01-01	2001-12-31	day		1e+05	2610	National park site with cattle	Pasture	Direct from publication / author	Light use	Well within unfragmented habitat				-71.5066666667	-41.3480555556	0	Argentina	South America	Americas	0	Valdivian Temperate Forests	Temperate Broadleaf & Mixed Forests	Neotropic	Chilean Winter Rainfall and Valdivian Forests	129	,Arachnida,Aves,Coleoptera,Diptera,Hemiptera,Hymenoptera,Lepidoptera,Odonata
AD1_2002__Vazquez	Vázquez & Simberloff 2002	1	Vasquez_inverts	AD1_2002__Vazquez 1	abundance	individuals	Abundance	TRUE	TRUE	fixed plots/quadrats	minute	Animalia	Kingdom	7	Quetrihue.nc	4	AD1_2002__Vazquez 1 7	AD1_2002__Vazquez 1 4	AD1_2002__Vazquez 1 4 7	1999-01-01	2001-12-31	day		1e+05	2330	National park site without cattle	Primary vegetation	Direct from publication / author	Minimal use	Well within unfragmented habitat				-71.6155555556	-40.8452777778	0	Argentina	South America	Americas	0	Valdivian Temperate Forests	Temperate Broadleaf & Mixed Forests	Neotropic	Chilean Winter Rainfall and Valdivian Forests	129	,Arachnida,Aves,Coleoptera,Diptera,Hemiptera,Hymenoptera,Lepidoptera,Odonata
AD1_2002__Vazquez	Vázquez & Simberloff 2002	1	Vasquez_inverts	AD1_2002__Vazquez 1	abundance	individuals	Abundance	TRUE	TRUE	fixed plots/quadrats	minute	Animalia	Kingdom	8	Quetrihue.c	4	AD1_2002__Vazquez 1 8	AD1_2002__Vazquez 1 4	AD1_2002__Vazquez 1 4 8	1999-01-01	2001-12-31	day		1e+05	3330	National park site with cattle	Pasture	Direct from publication / author	Light use	Well within unfragmented habitat				-71.6194444444	-40.8527777778	0	Argentina	South America	Americas	0	Valdivian Temperate Forests	Temperate Broadleaf & Mixed Forests	Neotropic	Chilean Winter Rainfall and Valdivian Forests	129	,Arachnida,Aves,Coleoptera,Diptera,Hemiptera,Hymenoptera,Lepidoptera,Odonata
AD1_2002__Vazquez	Vázquez & Simberloff 2002	2	Vasquez_plants	AD1_2002__Vazquez 2	abundance	individuals	Abundance	TRUE	TRUE	fixed plots/quadrats	plot	Animalia	Kingdom	1	Llao Llao	1	AD1_2002__Vazquez 2 1	AD1_2002__Vazquez 2 1	AD1_2002__Vazquez 2 1 1	1999-01-01	2001-12-31	day	189.7367	1e+05	30	National park site without cattle	Primary vegetation	Direct from publication / author	Minimal use	Well within unfragmented habitat				-71.5347222222	-41.0455555556	0	Argentina	South America	Americas	0	Valdivian Temperate Forests	Temperate Broadleaf & Mixed Forests	Neotropic	Chilean Winter Rainfall and Valdivian Forests	15	Liliopsida,Magnoliopsida
AD1_2002__Vazquez	Vázquez & Simberloff 2002	2	Vasquez_plants	AD1_2002__Vazquez 2	abundance	individuals	Abundance	TRUE	TRUE	fixed plots/quadrats	plot	Animalia	Kingdom	2	Cerro Lopez	1	AD1_2002__Vazquez 2 2	AD1_2002__Vazquez 2 1	AD1_2002__Vazquez 2 1 2	1999-01-01	2001-12-31	day	189.7367	1e+05	30	National park site with cattle	Pasture	Direct from publication / author	Light use	Well within unfragmented habitat				-71.5544444444	-41.0825	0	Argentina	South America	Americas	0	Valdivian Temperate Forests	Temperate Broadleaf & Mixed Forests	Neotropic	Chilean Winter Rainfall and Valdivian Forests	15	Liliopsida,Magnoliopsida
AD1_2002__Vazquez	Vázquez & Simberloff 2002	2	Vasquez_plants	AD1_2002__Vazquez 2	abundance	individuals	Abundance	TRUE	TRUE	fixed plots/quadrats	plot	Animalia	Kingdom	3	Safariland	2	AD1_2002__Vazquez 2 3	AD1_2002__Vazquez 2 2	AD1_2002__Vazquez 2 2 3	1999-01-01	2001-12-31	day	189.7367	1e+05	30	National park site without cattle	Primary vegetation	Direct from publication / author	Minimal use	Well within unfragmented habitat				-71.5125	-41.075	0	Argentina	South America	Americas	0	Valdivian Temperate Forests	Temperate Broadleaf & Mixed Forests	Neotropic	Chilean Winter Rainfall and Valdivian Forests	15	Liliopsida,Magnoliopsida
AD1_2002__Vazquez	Vázquez & Simberloff 2002	2	Vasquez_plants	AD1_2002__Vazquez 2	abundance	individuals	Abundance	TRUE	TRUE	fixed plots/quadrats	plot	Animalia	Kingdom	4	Arroyo Goye	2	AD1_2002__Vazquez 2 4	AD1_2002__Vazquez 2 2	AD1_2002__Vazquez 2 2 4	1999-01-01	2001-12-31	day	189.7367	1e+05	30	National park site with cattle	Pasture	Direct from publication / author	Light use	Well within unfragmented habitat				-71.5175	-41.0988888889	0	Argentina	South America	Americas	0	Valdivian Temperate Forests	Temperate Broadleaf & Mixed Forests	Neotropic	Chilean Winter Rainfall and Valdivian Forests	15	Liliopsida,Magnoliopsida
AD1_2002__Vazquez	Vázquez & Simberloff 2002	2	Vasquez_plants	AD1_2002__Vazquez 2	abundance	individuals	Abundance	TRUE	TRUE	fixed plots/quadrats	plot	Animalia	Kingdom	5	Mascardi.nc	3	AD1_2002__Vazquez 2 5	AD1_2002__Vazquez 2 3	AD1_2002__Vazquez 2 3 5	1999-01-01	2001-12-31	day	189.7367	1e+05	30	National park site without cattle	Primary vegetation	Direct from publication / author	Minimal use	Well within unfragmented habitat				-71.5052777778	-41.3461111111	0	Argentina	South America	Americas	0	Valdivian Temperate Forests	Temperate Broadleaf & Mixed Forests	Neotropic	Chilean Winter Rainfall and Valdivian Forests	15	Liliopsida,Magnoliopsida
AD1_2002__Vazquez	Vázquez & Simberloff 2002	2	Vasquez_plants	AD1_2002__Vazquez 2	abundance	individuals	Abundance	TRUE	TRUE	fixed plots/quadrats	plot	Animalia	Kingdom	6	Mascardi.c	3	AD1_2002__Vazquez 2 6	AD1_2002__Vazquez 2 3	AD1_2002__Vazquez 2 3 6	1999-01-01	2001-12-31	day	189.7367	1e+05	30	National park site with cattle	Pasture	Direct from publication / author	Light use	Well within unfragmented habitat				-71.5066666667	-41.3480555556	0	Argentina	South America	Americas	0	Valdivian Temperate Forests	Temperate Broadleaf & Mixed Forests	Neotropic	Chilean Winter Rainfall and Valdivian Forests	15	Liliopsida,Magnoliopsida
AD1_2002__Vazquez	Vázquez & Simberloff 2002	2	Vasquez_plants	AD1_2002__Vazquez 2	abundance	individuals	Abundance	TRUE	TRUE	fixed plots/quadrats	plot	Animalia	Kingdom	7	Quetrihue.nc	4	AD1_2002__Vazquez 2 7	AD1_2002__Vazquez 2 4	AD1_2002__Vazquez 2 4 7	1999-01-01	2001-12-31	day	189.7367	1e+05	30	National park site without cattle	Primary vegetation	Direct from publication / author	Minimal use	Well within unfragmented habitat				-71.6155555556	-40.8452777778	0	Argentina	South America	Americas	0	Valdivian Temperate Forests	Temperate Broadleaf & Mixed Forests	Neotropic	Chilean Winter Rainfall and Valdivian Forests	15	Liliopsida,Magnoliopsida
AD1_2002__Vazquez	Vázquez & Simberloff 2002	2	Vasquez_plants	AD1_2002__Vazquez 2	abundance	individuals	Abundance	TRUE	TRUE	fixed plots/quadrats	plot	Animalia	Kingdom	8	Quetrihue.c	4	AD1_2002__Vazquez 2 8	AD1_2002__Vazquez 2 4	AD1_2002__Vazquez 2 4 8	1999-01-01	2001-12-31	day	189.7367	1e+05	30	National park site with cattle	Pasture	Direct from publication / author	Light use	Well within unfragmented habitat				-71.6194444444	-40.8527777778	0	Argentina	South America	Americas	0	Valdivian Temperate Forests	Temperate Broadleaf & Mixed Forests	Neotropic	Chilean Winter Rainfall and Valdivian Forests	15	Liliopsida,Magnoliopsida
AD1_2004__Darvill	Darvill et al 2004	1	Darvill2004_transect	AD1_2004__Darvill 1	abundance	individuals	Abundance	TRUE	TRUE	specimen collection	hour	Bombus	Genus	1	Darvill_1		AD1_2004__Darvill 1 1	AD1_2004__Darvill 1	AD1_2004__Darvill 1 1	2001-07-01	2001-07-31	month	100		2	Mixed farmland	Cropland	Direct from publication / author	Light use	Representative part of a fragmented landscape				-1.537222	50.953333	0	United Kingdom	Northern Europe	Europe	0	English Lowlands Beech Forests	Temperate Broadleaf & Mixed Forests	Palearctic		3	Hymenoptera
AD1_2004__Darvill	Darvill et al 2004	1	Darvill2004_transect	AD1_2004__Darvill 1	abundance	individuals	Abundance	TRUE	TRUE	specimen collection	hour	Bombus	Genus	2	Darvill_2		AD1_2004__Darvill 1 2	AD1_2004__Darvill 1	AD1_2004__Darvill 1 2	2001-07-01	2001-07-31	month	100		2	Mixed farmland	Cropland	Direct from publication / author	Light use	Representative part of a fragmented landscape				-1.547421	50.956356	0	United Kingdom	Northern Europe	Europe	0	English Lowlands Beech Forests	Temperate Broadleaf & Mixed Forests	Palearctic		3	Hymenoptera
AD1_2004__Darvill	Darvill et al 2004	1	Darvill2004_transect	AD1_2004__Darvill 1	abundance	individuals	Abundance	TRUE	TRUE	specimen collection	hour	Bombus	Genus	3	Darvill_3		AD1_2004__Darvill 1 3	AD1_2004__Darvill 1	AD1_2004__Darvill 1 3	2001-07-01	2001-07-31	month	100		2	Woodland	Secondary vegetation (indeterminate age)	Direct from publication / author	Minimal use	Within remnant patch (perhaps at its edge) that is surrounded by other habitats				-1.554905	50.958809	0	United Kingdom	Northern Europe	Europe	0	English Lowlands Beech Forests	Temperate Broadleaf & Mixed Forests	Palearctic		3	Hymenoptera
AD1_2004__Darvill	Darvill et al 2004	1	Darvill2004_transect	AD1_2004__Darvill 1	abundance	individuals	Abundance	TRUE	TRUE	specimen collection	hour	Bombus	Genus	4	Darvill_4		AD1_2004__Darvill 1 4	AD1_2004__Darvill 1	AD1_2004__Darvill 1 4	2001-07-01	2001-07-31	month	100		2	Mixed farmland	Cropland	Direct from publication / author	Light use	Representative part of a fragmented landscape				-1.562689	50.961122	0	United Kingdom	Northern Europe	Europe	0	English Lowlands Beech Forests	Temperate Broadleaf & Mixed Forests	Palearctic		3	Hymenoptera
AD1_2004__Darvill	Darvill et al 2004	1	Darvill2004_transect	AD1_2004__Darvill 1	abundance	individuals	Abundance	TRUE	TRUE	specimen collection	hour	Bombus	Genus	5	Darvill_5		AD1_2004__Darvill 1 5	AD1_2004__Darvill 1	AD1_2004__Darvill 1 5	2001-07-01	2001-07-31	month	100		2	Mixed farmland	Cropland	Direct from publication / author	Light use	Representative part of a fragmented landscape				-1.571283	50.963722	0	United Kingdom	Northern Europe	Europe	0	English Lowlands Beech Forests	Temperate Broadleaf & Mixed Forests	Palearctic		3	Hymenoptera
AD1_2004__Darvill	Darvill et al 2004	1	Darvill2004_transect	AD1_2004__Darvill 1	abundance	individuals	Abundance	TRUE	TRUE	specimen collection	hour	Bombus	Genus	6	Darvill_6		AD1_2004__Darvill 1 6	AD1_2004__Darvill 1	AD1_2004__Darvill 1 6	2001-07-01	2001-07-31	month	100		2	Woodland/Mixed farmland	Cropland	Direct from publication / author	Light use	Representative part of a fragmented landscape				-1.578334	50.966006	0	United Kingdom	Northern Europe	Europe	0	English Lowlands Beech Forests	Temperate Broadleaf & Mixed Forests	Palearctic		3	Hymenoptera
AD1_2004__Darvill	Darvill et al 2004	1	Darvill2004_transect	AD1_2004__Darvill 1	abundance	individuals	Abundance	TRUE	TRUE	specimen collection	hour	Bombus	Genus	7	Darvill_7		AD1_2004__Darvill 1 7	AD1_2004__Darvill 1	AD1_2004__Darvill 1 7	2001-07-01	2001-07-31	month	100		2	Gardens	Urban	Direct from publication / author	Light use	Representative part of a fragmented landscape				-1.585435	50.968215	0	United Kingdom	Northern Europe	Europe	0	English Lowlands Beech Forests	Temperate Broadleaf & Mixed Forests	Palearctic		3	Hymenoptera
AD1_2004__Darvill	Darvill et al 2004	1	Darvill2004_transect	AD1_2004__Darvill 1	abundance	individuals	Abundance	TRUE	TRUE	specimen collection	hour	Bombus	Genus	8	Darvill_8		AD1_2004__Darvill 1 8	AD1_2004__Darvill 1	AD1_2004__Darvill 1 8	2001-07-01	2001-07-31	month	100		2	Gardens	Urban	Direct from publication / author	Light use	Representative part of a fragmented landscape				-1.593048	50.970493	0	United Kingdom	Northern Europe	Europe	0	English Lowlands Beech Forests	Temperate Broadleaf & Mixed Forests	Palearctic		3	Hymenoptera
AD1_2004__Darvill	Darvill et al 2004	1	Darvill2004_transect	AD1_2004__Darvill 1	abundance	individuals	Abundance	TRUE	TRUE	specimen collection	hour	Bombus	Genus	9	Darvill_9		AD1_2004__Darvill 1 9	AD1_2004__Darvill 1	AD1_2004__Darvill 1 9	2001-07-01	2001-07-31	month	100		2	Woodland	Secondary vegetation (indeterminate age)	Direct from publication / author	Minimal use	Within remnant patch (perhaps at its edge) that is surrounded by other habitats				-1.600717	50.973455	0	United Kingdom	Northern Europe	Europe	0	English Lowlands Beech Forests	Temperate Broadleaf & Mixed Forests	Palearctic		3	Hymenoptera
AD1_2004__Darvill	Darvill et al 2004	1	Darvill2004_transect	AD1_2004__Darvill 1	abundance	individuals	Abundance	TRUE	TRUE	specimen collection	hour	Bombus	Genus	10	Darvill_10		AD1_2004__Darvill 1 10	AD1_2004__Darvill 1	AD1_2004__Darvill 1 10	2001-07-01	2001-07-31	month	100		2	Mixed farmland	Cropland	Direct from publication / author	Light use	Representative part of a fragmented landscape				-1.608446	50.975776	0	United Kingdom	Northern Europe	Europe	0	English Lowlands Beech Forests	Temperate Broadleaf & Mixed Forests	Palearctic		3	Hymenoptera
AD1_2004__Darvill	Darvill et al 2004	1	Darvill2004_transect	AD1_2004__Darvill 1	abundance	individuals	Abundance	TRUE	TRUE	specimen collection	hour	Bombus	Genus	11	Darvill_11		AD1_2004__Darvill 1 11	AD1_2004__Darvill 1	AD1_2004__Darvill 1 11	2001-07-01	2001-07-31	month	100		2	Mixed farmland	Cropland	Direct from publication / author	Light use	Representative part of a fragmented landscape				-1.61624	50.978697	0	United Kingdom	Northern Europe	Europe	0	English Lowlands Beech Forests	Temperate Broadleaf & Mixed Forests	Palearctic		3	Hymenoptera
AD1_2004__Darvill	Darvill et al 2004	1	Darvill2004_transect	AD1_2004__Darvill 1	abundance	individuals	Abundance	TRUE	TRUE	specimen collection	hour	Bombus	Genus	12	Darvill_12		AD1_2004__Darvill 1 12	AD1_2004__Darvill 1	AD1_2004__Darvill 1 12	2001-07-01	2001-07-31	month	100		2	Mixed farmland	Cropland	Direct from publication / author	Light use	Representative part of a fragmented landscape				-1.623728	50.982033	0	United Kingdom	Northern Europe	Europe	0	English Lowlands Beech Forests	Temperate Broadleaf & Mixed Forests	Palearctic		3	Hymenoptera
AD1_2004__Darvill	Darvill et al 2004	1	Darvill2004_transect	AD1_2004__Darvill 1	abundance	individuals	Abundance	TRUE	TRUE	specimen collection	hour	Bombus	Genus	13	Darvill_13		AD1_2004__Darvill 1 13	AD1_2004__Darvill 1	AD1_2004__Darvill 1 13	2001-07-01	2001-07-31	month	100		2	Mixed farmland	Cropland	Direct from publication / author	Light use	Representative part of a fragmented landscape				-1.631333	50.985605	0	United Kingdom	Northern Europe	Europe	0	English Lowlands Beech Forests	Temperate Broadleaf & Mixed Forests	Palearctic		3	Hymenoptera
AD1_2004__Darvill	Darvill et al 2004	1	Darvill2004_transect	AD1_2004__Darvill 1	abundance	individuals	Abundance	TRUE	TRUE	specimen collection	hour	Bombus	Genus	14	Darvill_14		AD1_2004__Darvill 1 14	AD1_2004__Darvill 1	AD1_2004__Darvill 1 14	2001-07-01	2001-07-31	month	100		2	Mixed farmland	Cropland	Direct from publication / author	Light use	Representative part of a fragmented landscape				-1.639307	50.989247	0	United Kingdom	Northern Europe	Europe	0	English Lowlands Beech Forests	Temperate Broadleaf & Mixed Forests	Palearctic		3	Hymenoptera
AD1_2004__Darvill	Darvill et al 2004	1	Darvill2004_transect	AD1_2004__Darvill 1	abundance	individuals	Abundance	TRUE	TRUE	specimen collection	hour	Bombus	Genus	15	Darvill_15		AD1_2004__Darvill 1 15	AD1_2004__Darvill 1	AD1_2004__Darvill 1 15	2001-07-01	2001-07-31	month	100		2	Woodland/Mixed farmland	Cropland	Direct from publication / author	Light use	Representative part of a fragmented landscape				-1.646323	50.992476	0	United Kingdom	Northern Europe	Europe	0	English Lowlands Beech Forests	Temperate Broadleaf & Mixed Forests	Palearctic		3	Hymenoptera
AD1_2004__Darvill	Darvill et al 2004	1	Darvill2004_transect	AD1_2004__Darvill 1	abundance	individuals	Abundance	TRUE	TRUE	specimen collection	hour	Bombus	Genus	16	Darvill_16		AD1_2004__Darvill 1 16	AD1_2004__Darvill 1	AD1_2004__Darvill 1 16	2001-07-01	2001-07-31	month	100		2	Woodland	Secondary vegetation (indeterminate age)	Direct from publication / author	Minimal use	Within remnant patch (perhaps at its edge) that is surrounded by other habitats				-1.654001	50.995423	0	United Kingdom	Northern Europe	Europe	0	English Lowlands Beech Forests	Temperate Broadleaf & Mixed Forests	Palearctic		3	Hymenoptera
AD1_2004__Darvill	Darvill et al 2004	1	Darvill2004_transect	AD1_2004__Darvill 1	abundance	individuals	Abundance	TRUE	TRUE	specimen collection	hour	Bombus	Genus	17	Darvill_17		AD1_2004__Darvill 1 17	AD1_2004__Darvill 1	AD1_2004__Darvill 1 17	2001-07-01	2001-07-31	month	100		2	Mixed farmland	Cropland	Direct from publication / author	Light use	Representative part of a fragmented landscape				-1.660833	50.998611	0	United Kingdom	Northern Europe	Europe	0	English Lowlands Beech Forests	Temperate Broadleaf & Mixed Forests	Palearctic		3	Hymenoptera
AD1_2004__Quaranta	Quaranta et al 2004	1	Quaranta2004_Pisa	AD1_2004__Quaranta 1	abundance	individuals	Abundance	TRUE	TRUE	aerial transect	visit	Hymenoptera	Order	1	Polveroni		AD1_2004__Quaranta 1 1	AD1_2004__Quaranta 1	AD1_2004__Quaranta 1 1	2000-04-27	2000-07-31	day	200		8	Agroecosystem	Cropland	Direct from publication / author	Light use	Representative part of a fragmented landscape				10.4639936027	43.3705969294	0	Italy	Southern Europe	Europe	0	Italian Sclerophyllous And Semi-Deciduous Forests	Mediterranean Forests, Woodlands & Scrub	Palearctic	Mediterranean Basin	31	Hymenoptera
AD1_2004__Quaranta	Quaranta et al 2004	1	Quaranta2004_Pisa	AD1_2004__Quaranta 1	abundance	individuals	Abundance	TRUE	TRUE	aerial transect	visit	Hymenoptera	Order	2	Serragrande		AD1_2004__Quaranta 1 2	AD1_2004__Quaranta 1	AD1_2004__Quaranta 1 2	2000-04-27	2000-07-31	day	200		8	Semi-natural habitat	Secondary vegetation (indeterminate age)	Direct from publication / author	Light use	Representative part of a fragmented landscape				10.4429253244	43.415805214	0	Italy	Southern Europe	Europe	0	Italian Sclerophyllous And Semi-Deciduous Forests	Mediterranean Forests, Woodlands & Scrub	Palearctic	Mediterranean Basin	31	Hymenoptera
AD1_2005__Hanley	Hanley 2005	1	Hanley2005_unpublished	AD1_2005__Hanley 1	abundance	individuals	Abundance	TRUE	TRUE	aerial transect	kilometer	Apidae	Family	1	Chilworth2004		AD1_2005__Hanley 1 1	AD1_2005__Hanley 1	AD1_2005__Hanley 1 1	2004-05-01	2004-08-15	day			1		Cropland	Direct from publication / author	Intense use	Representative part of a fragmented landscape				-1.4275	50.964167	0	United Kingdom	Northern Europe	Europe	0	English Lowlands Beech Forests	Temperate Broadleaf & Mixed Forests	Palearctic		11	Hymenoptera
AD1_2005__Hanley	Hanley 2005	1	Hanley2005_unpublished	AD1_2005__Hanley 1	abundance	individuals	Abundance	TRUE	TRUE	aerial transect	kilometer	Apidae	Family	2	Pigbush2004		AD1_2005__Hanley 1 2	AD1_2005__Hanley 1	AD1_2005__Hanley 1 2	2004-05-01	2004-08-15	day			1		Cropland	Direct from publication / author	Intense use	Representative part of a fragmented landscape				-1.490059	50.84341	0	United Kingdom	Northern Europe	Europe	0	English Lowlands Beech Forests	Temperate Broadleaf & Mixed Forests	Palearctic		11	Hymenoptera
AD1_2005__Hanley	Hanley 2005	1	Hanley2005_unpublished	AD1_2005__Hanley 1	abundance	individuals	Abundance	TRUE	TRUE	aerial transect	kilometer	Apidae	Family	3	Weather Hill2004		AD1_2005__Hanley 1 3	AD1_2005__Hanley 1	AD1_2005__Hanley 1 3	2004-05-01	2004-08-15	day			1		Cropland	Direct from publication / author	Intense use	Representative part of a fragmented landscape				-1.708976	51.268592	0	United Kingdom	Northern Europe	Europe	0	English Lowlands Beech Forests	Temperate Broadleaf & Mixed Forests	Palearctic		11	Hymenoptera
AD1_2005__Hanley	Hanley 2005	1	Hanley2005_unpublished	AD1_2005__Hanley 1	abundance	individuals	Abundance	TRUE	TRUE	aerial transect	kilometer	Apidae	Family	4	Chilworth2005		AD1_2005__Hanley 1 4	AD1_2005__Hanley 1	AD1_2005__Hanley 1 4	2005-05-01	2005-08-15	day			1		Cropland	Direct from publication / author	Intense use	Representative part of a fragmented landscape				-1.4275	50.964167	0	United Kingdom	Northern Europe	Europe	0	English Lowlands Beech Forests	Temperate Broadleaf & Mixed Forests	Palearctic		11	Hymenoptera
AD1_2005__Hanley	Hanley 2005	1	Hanley2005_unpublished	AD1_2005__Hanley 1	abundance	individuals	Abundance	TRUE	TRUE	aerial transect	kilometer	Apidae	Family	5	Pigbush2005		AD1_2005__Hanley 1 5	AD1_2005__Hanley 1	AD1_2005__Hanley 1 5	2005-05-01	2005-08-15	day			1		Cropland	Direct from publication / author	Intense use	Representative part of a fragmented landscape				-1.490059	50.84341	0	United Kingdom	Northern Europe	Europe	0	English Lowlands Beech Forests	Temperate Broadleaf & Mixed Forests	Palearctic		11	Hymenoptera
AD1_2005__Hanley	Hanley 2005	1	Hanley2005_unpublished	AD1_2005__Hanley 1	abundance	individuals	Abundance	TRUE	TRUE	aerial transect	kilometer	Apidae	Family	6	Weather Hill2005		AD1_2005__Hanley 1 6	AD1_2005__Hanley 1	AD1_2005__Hanley 1 6	2005-05-01	2005-08-15	day			1		Cropland	Direct from publication / author	Intense use	Representative part of a fragmented landscape				-1.708976	51.268592	0	United Kingdom	Northern Europe	Europe	0	English Lowlands Beech Forests	Temperate Broadleaf & Mixed Forests	Palearctic		11	Hymenoptera
AD1_2005__Shuler	Shuler et al 2005	1	Shuler2005_flowervisitation	AD1_2005__Shuler 1	effort-corrected abundance	effort-corrected individuals	Abundance	FALSE	FALSE	systematic searching	day	Hymenoptera	Order	1	Ayrshire Farms		AD1_2005__Shuler 1 1	AD1_2005__Shuler 1	AD1_2005__Shuler 1 1	2003-07-07	2003-08-05	day		4046856.42	1	Squash or pumpkin farm	Cropland	Direct from publication / author	Light use	Representative part of a fragmented landscape				-77.868475	38.9573277778	0	United States	North America	Americas	0	Piedmont	Temperate Broadleaf & Mixed Forests	Nearctic		5	Hymenoptera
AD1_2005__Shuler	Shuler et al 2005	1	Shuler2005_flowervisitation	AD1_2005__Shuler 1	effort-corrected abundance	effort-corrected individuals	Abundance	FALSE	FALSE	systematic searching	day	Hymenoptera	Order	2	Over the Grass Farm		AD1_2005__Shuler 1 2	AD1_2005__Shuler 1	AD1_2005__Shuler 1 2	2003-07-07	2003-08-05	day		1133119.7976	1	Squash or pumpkin farm	Cropland	Direct from publication / author	Light use	Representative part of a fragmented landscape				-77.784025	38.8356194444	0	United States	North America	Americas	0	Piedmont	Temperate Broadleaf & Mixed Forests	Nearctic		5	Hymenoptera
AD1_2005__Shuler	Shuler et al 2005	1	Shuler2005_flowervisitation	AD1_2005__Shuler 1	effort-corrected abundance	effort-corrected individuals	Abundance	FALSE	FALSE	systematic searching	day	Hymenoptera	Order	3	Wheatlands		AD1_2005__Shuler 1 3	AD1_2005__Shuler 1	AD1_2005__Shuler 1 3	2003-07-07	2003-08-05	day		263045.6673	1	Squash or pumpkin farm	Cropland	Direct from publication / author	Light use	Representative part of a fragmented landscape				-77.6920027778	39.2282694444	0	United States	North America	Americas	0	Piedmont	Temperate Broadleaf & Mixed Forests	Nearctic		5	Hymenoptera
AD1_2005__Shuler	Shuler et al 2005	1	Shuler2005_flowervisitation	AD1_2005__Shuler 1	effort-corrected abundance	effort-corrected individuals	Abundance	FALSE	FALSE	systematic searching	day	Hymenoptera	Order	4	Crooked Run Orchard		AD1_2005__Shuler 1 4	AD1_2005__Shuler 1	AD1_2005__Shuler 1 4	2003-07-07	2003-08-05	day		388498.21632	1	Squash or pumpkin farm	Cropland	Direct from publication / author	Light use	Representative part of a fragmented landscape				-77.7215444444	39.1152055556	0	United States	North America	Americas	0	Piedmont	Temperate Broadleaf & Mixed Forests	Nearctic		5	Hymenoptera
AD1_2005__Shuler	Shuler et al 2005	1	Shuler2005_flowervisitation	AD1_2005__Shuler 1	effort-corrected abundance	effort-corrected individuals	Abundance	FALSE	FALSE	systematic searching	day	Hymenoptera	Order	5	Butler's Orchard		AD1_2005__Shuler 1 5	AD1_2005__Shuler 1	AD1_2005__Shuler 1 5	2003-07-07	2003-08-05	day		1011714.105	1	Squash or pumpkin farm	Cropland	Direct from publication / author	Light use	Representative part of a fragmented landscape				-77.2764083333	39.2789638889	0	United States	North America	Americas	0	Lower New England / Northern Piedmont	Temperate Broadleaf & Mixed Forests	Nearctic		5	Hymenoptera
AD1_2005__Shuler	Shuler et al 2005	1	Shuler2005_flowervisitation	AD1_2005__Shuler 1	effort-corrected abundance	effort-corrected individuals	Abundance	FALSE	FALSE	systematic searching	day	Hymenoptera	Order	6	Great Country Farms		AD1_2005__Shuler 1 6	AD1_2005__Shuler 1	AD1_2005__Shuler 1 6	2003-07-07	2003-08-05	day		1214056.926	1	Squash or pumpkin farm	Cropland	Direct from publication / author	Light use	Representative part of a fragmented landscape				-77.8182083333	39.0370444444	0	United States	North America	Americas	0	Piedmont	Temperate Broadleaf & Mixed Forests	Nearctic		5	Hymenoptera
AD1_2005__Shuler	Shuler et al 2005	1	Shuler2005_flowervisitation	AD1_2005__Shuler 1	effort-corrected abundance	effort-corrected individuals	Abundance	FALSE	FALSE	systematic searching	day	Hymenoptera	Order	7	Patowmack Farm		AD1_2005__Shuler 1 7	AD1_2005__Shuler 1	AD1_2005__Shuler 1 7	2003-07-07	2003-08-05	day		161874.2568	1	Squash or pumpkin farm	Cropland	Direct from publication / author	Light use	Representative part of a fragmented landscape				-77.6034861111	39.2896888889	0	United States	North America	Americas	0	Piedmont	Temperate Broadleaf & Mixed Forests	Nearctic		5	Hymenoptera
AD1_2005__Shuler	Shuler et al 2005	1	Shuler2005_flowervisitation	AD1_2005__Shuler 1	effort-corrected abundance	effort-corrected individuals	Abundance	FALSE	FALSE	systematic searching	day	Hymenoptera	Order	8	Potomac Vegetable Farm		AD1_2005__Shuler 1 8	AD1_2005__Shuler 1	AD1_2005__Shuler 1 8	2003-07-07	2003-08-05	day		728434.1556	1	Squash or pumpkin farm	Cropland	Direct from publication / author	Light use	Representative part of a fragmented landscape				-77.6947777778	39.2003083333	0	United States	North America	Americas	0	Piedmont	Temperate Broadleaf & Mixed Forests	Nearctic		5	Hymenoptera
AD1_2005__Shuler	Shuler et al 2005	1	Shuler2005_flowervisitation	AD1_2005__Shuler 1	effort-corrected abundance	effort-corrected individuals	Abundance	FALSE	FALSE	systematic searching	day	Hymenoptera	Order	9	Blue Ridge Center		AD1_2005__Shuler 1 9	AD1_2005__Shuler 1	AD1_2005__Shuler 1 9	2003-07-07	2003-08-05	day		28327.99494	1	Squash or pumpkin farm	Cropland	Direct from publication / author	Light use	Representative part of a fragmented landscape				-77.7520472222	39.2960444444	0	United States	North America	Americas	0	Central Appalachian Forest	Temperate Broadleaf & Mixed Forests	Nearctic		5	Hymenoptera
AD1_2005__Shuler	Shuler et al 2005	1	Shuler2005_flowervisitation	AD1_2005__Shuler 1	effort-corrected abundance	effort-corrected individuals	Abundance	FALSE	FALSE	systematic searching	day	Hymenoptera	Order	10	Blue Swallow Farm		AD1_2005__Shuler 1 10	AD1_2005__Shuler 1	AD1_2005__Shuler 1 10	2003-07-07	2003-08-05	day		161874.2568	1	Squash or pumpkin farm	Cropland	Direct from publication / author	Light use	Representative part of a fragmented landscape				-77.5736944444	39.2592583333	0	United States	North America	Americas	0	Piedmont	Temperate Broadleaf & Mixed Forests	Nearctic		5	Hymenoptera
AD1_2005__Shuler	Shuler et al 2005	1	Shuler2005_flowervisitation	AD1_2005__Shuler 1	effort-corrected abundance	effort-corrected individuals	Abundance	FALSE	FALSE	systematic searching	day	Hymenoptera	Order	11	Hedgebrook Farm		AD1_2005__Shuler 1 11	AD1_2005__Shuler 1	AD1_2005__Shuler 1 11	2003-07-07	2003-08-05	day		445154.2062	1	Squash or pumpkin farm	Cropland	Direct from publication / author	Light use	Representative part of a fragmented landscape				-78.1892277778	39.0471722222	0	United States	North America	Americas	0	Central Appalachian Forest	Temperate Broadleaf & Mixed Forests	Nearctic		5	Hymenoptera
AD1_2005__Shuler	Shuler et al 2005	1	Shuler2005_flowervisitation	AD1_2005__Shuler 1	effort-corrected abundance	effort-corrected individuals	Abundance	FALSE	FALSE	systematic searching	day	Hymenoptera	Order	12	Hill High Farms		AD1_2005__Shuler 1 12	AD1_2005__Shuler 1	AD1_2005__Shuler 1 12	2003-07-07	2003-08-05	day		1618742.568	1	Squash or pumpkin farm	Cropland	Direct from publication / author	Light use	Representative part of a fragmented landscape				-78.2480611111	39.0617888889	0	United States	North America	Americas	0	Central Appalachian Forest	Temperate Broadleaf & Mixed Forests	Nearctic		5	Hymenoptera
AD1_2005__Shuler	Shuler et al 2005	1	Shuler2005_flowervisitation	AD1_2005__Shuler 1	effort-corrected abundance	effort-corrected individuals	Abundance	FALSE	FALSE	systematic searching	day	Hymenoptera	Order	13	Lewis Orchard		AD1_2005__Shuler 1 13	AD1_2005__Shuler 1	AD1_2005__Shuler 1 13	2003-07-07	2003-08-05	day		1497336.8754	1	Squash or pumpkin farm	Cropland	Direct from publication / author	Light use	Representative part of a fragmented landscape				-77.4349888889	39.1920666667	0	United States	North America	Americas	0	Piedmont	Temperate Broadleaf & Mixed Forests	Nearctic		5	Hymenoptera
AD1_2005__Shuler	Shuler et al 2005	1	Shuler2005_flowervisitation	AD1_2005__Shuler 1	effort-corrected abundance	effort-corrected individuals	Abundance	FALSE	FALSE	systematic searching	day	Hymenoptera	Order	14	Marker-Miller Orchards		AD1_2005__Shuler 1 14	AD1_2005__Shuler 1	AD1_2005__Shuler 1 14	2003-07-07	2003-08-05	day		4046856.42	1	Squash or pumpkin farm	Cropland	Direct from publication / author	Light use	Representative part of a fragmented landscape				-78.2546583333	39.0914416667	0	United States	North America	Americas	0	Central Appalachian Forest	Temperate Broadleaf & Mixed Forests	Nearctic		5	Hymenoptera
AD1_2005__Shuler	Shuler et al 2005	1	Shuler2005_flowervisitation	AD1_2005__Shuler 1	effort-corrected abundance	effort-corrected individuals	Abundance	FALSE	FALSE	systematic searching	day	Hymenoptera	Order	15	Richard's Fruit Market		AD1_2005__Shuler 1 15	AD1_2005__Shuler 1	AD1_2005__Shuler 1 15	2003-07-07	2003-08-05	day		809371.284	1	Squash or pumpkin farm	Cropland	Direct from publication / author	Light use	Representative part of a fragmented landscape				-78.2422444444	39.0089361111	0	United States	North America	Americas	0	Central Appalachian Forest	Temperate Broadleaf & Mixed Forests	Nearctic		5	Hymenoptera
AD1_2005__Shuler	Shuler et al 2005	1	Shuler2005_flowervisitation	AD1_2005__Shuler 1	effort-corrected abundance	effort-corrected individuals	Abundance	FALSE	FALSE	systematic searching	day	Hymenoptera	Order	16	Valley View Farm		AD1_2005__Shuler 1 16	AD1_2005__Shuler 1	AD1_2005__Shuler 1 16	2003-07-07	2003-08-05	day		2023428.21	1	Squash or pumpkin farm	Cropland	Direct from publication / author	Light use	Representative part of a fragmented landscape				-77.9397916667	38.8808472222	0	United States	North America	Americas	0	Piedmont	Temperate Broadleaf & Mixed Forests	Nearctic		5	Hymenoptera
AD1_2005__Shuler	Shuler et al 2005	1	Shuler2005_flowervisitation	AD1_2005__Shuler 1	effort-corrected abundance	effort-corrected individuals	Abundance	FALSE	FALSE	systematic searching	day	Hymenoptera	Order	17	Waterpenny Farm		AD1_2005__Shuler 1 17	AD1_2005__Shuler 1	AD1_2005__Shuler 1 17	2003-07-07	2003-08-05	day		40468.5642	1	Squash or pumpkin farm	Cropland	Direct from publication / author	Light use	Representative part of a fragmented landscape				-78.138725	38.5297194444	0	United States	North America	Americas	0	Piedmont	Temperate Broadleaf & Mixed Forests	Nearctic		5	Hymenoptera
AD1_2005__Shuler	Shuler et al 2005	1	Shuler2005_flowervisitation	AD1_2005__Shuler 1	effort-corrected abundance	effort-corrected individuals	Abundance	FALSE	FALSE	systematic searching	day	Hymenoptera	Order	18	Grandale Farm		AD1_2005__Shuler 1 18	AD1_2005__Shuler 1	AD1_2005__Shuler 1 18	2003-07-07	2003-08-05	day		121405.6926	1	Squash or pumpkin farm	Cropland	Direct from publication / author	Light use	Representative part of a fragmented landscape				-77.7537555556	39.2519527778	0	United States	North America	Americas	0	Central Appalachian Forest	Temperate Broadleaf & Mixed Forests	Nearctic		5	Hymenoptera
AD1_2005__Shuler	Shuler et al 2005	1	Shuler2005_flowervisitation	AD1_2005__Shuler 1	effort-corrected abundance	effort-corrected individuals	Abundance	FALSE	FALSE	systematic searching	day	Hymenoptera	Order	19	Mountain View Farm		AD1_2005__Shuler 1 19	AD1_2005__Shuler 1	AD1_2005__Shuler 1 19	2003-07-07	2003-08-05	day		2217677.31816	1	Squash or pumpkin farm	Cropland	Direct from publication / author	Light use	Representative part of a fragmented landscape				-78.322325	39.3114694444	0	United States	North America	Americas	0	Central Appalachian Forest	Temperate Broadleaf & Mixed Forests	Nearctic		5	Hymenoptera
AD1_2005__Shuler	Shuler et al 2005	1	Shuler2005_flowervisitation	AD1_2005__Shuler 1	effort-corrected abundance	effort-corrected individuals	Abundance	FALSE	FALSE	systematic searching	day	Hymenoptera	Order	20	Shen-Val Farm		AD1_2005__Shuler 1 20	AD1_2005__Shuler 1	AD1_2005__Shuler 1 20	2003-07-07	2003-08-05	day		2428113.852	1	Squash or pumpkin farm	Cropland	Direct from publication / author	Light use	Representative part of a fragmented landscape				-78.2657611111	38.9796027778	0	United States	North America	Americas	0	Central Appalachian Forest	Temperate Broadleaf & Mixed Forests	Nearctic		5	Hymenoptera
AD1_2005__Shuler	Shuler et al 2005	1	Shuler2005_flowervisitation	AD1_2005__Shuler 1	effort-corrected abundance	effort-corrected individuals	Abundance	FALSE	FALSE	systematic searching	day	Hymenoptera	Order	21	Breezy Hill		AD1_2005__Shuler 1 21	AD1_2005__Shuler 1	AD1_2005__Shuler 1 21	2003-07-07	2003-08-05	day		4046.85642	1	Squash or pumpkin farm	Cropland	Direct from publication / author	Light use	Representative part of a fragmented landscape				-78.2492722222	39.1149472222	0	United States	North America	Americas	0	Central Appalachian Forest	Temperate Broadleaf & Mixed Forests	Nearctic		5	Hymenoptera
AD1_2005__Shuler	Shuler et al 2005	1	Shuler2005_flowervisitation	AD1_2005__Shuler 1	effort-corrected abundance	effort-corrected individuals	Abundance	FALSE	FALSE	systematic searching	day	Hymenoptera	Order	22	Sunnyside Organics		AD1_2005__Shuler 1 22	AD1_2005__Shuler 1	AD1_2005__Shuler 1 22	2003-07-07	2003-08-05	day		1740148.2606	1	Squash or pumpkin farm	Cropland	Direct from publication / author	Light use	Representative part of a fragmented landscape				-78.0935222222	38.6160416667	0	United States	North America	Americas	0	Piedmont	Temperate Broadleaf & Mixed Forests	Nearctic		5	Hymenoptera
AD1_2005__Shuler	Shuler et al 2005	1	Shuler2005_flowervisitation	AD1_2005__Shuler 1	effort-corrected abundance	effort-corrected individuals	Abundance	FALSE	FALSE	systematic searching	day	Hymenoptera	Order	23	Muskrat Haven Farm		AD1_2005__Shuler 1 23	AD1_2005__Shuler 1	AD1_2005__Shuler 1 23	2003-07-07	2003-08-05	day		526091.3346	1	Squash or pumpkin farm	Cropland	Direct from publication / author	Light use	Representative part of a fragmented landscape				-77.9833777778	38.5955666667	0	United States	North America	Americas	0	Piedmont	Temperate Broadleaf & Mixed Forests	Nearctic		5	Hymenoptera
AD1_2005__Shuler	Shuler et al 2005	1	Shuler2005_flowervisitation	AD1_2005__Shuler 1	effort-corrected abundance	effort-corrected individuals	Abundance	FALSE	FALSE	systematic searching	day	Hymenoptera	Order	24	Sunnyside Farm		AD1_2005__Shuler 1 24	AD1_2005__Shuler 1	AD1_2005__Shuler 1 24	2003-07-07	2003-08-05	day		667731.3093	1	Squash or pumpkin farm	Cropland	Direct from publication / author	Light use	Representative part of a fragmented landscape				-77.9253611111	39.2567805556	0	United States	North America	Americas	0	Central Appalachian Forest	Temperate Broadleaf & Mixed Forests	Nearctic		5	Hymenoptera
AD1_2005__Shuler	Shuler et al 2005	1	Shuler2005_flowervisitation	AD1_2005__Shuler 1	effort-corrected abundance	effort-corrected individuals	Abundance	FALSE	FALSE	systematic searching	day	Hymenoptera	Order	25	Indian Pipe		AD1_2005__Shuler 1 25	AD1_2005__Shuler 1	AD1_2005__Shuler 1 25	2003-07-07	2003-08-05	day		890308.4124	1	Squash or pumpkin farm	Cropland	Direct from publication / author	Light use	Representative part of a fragmented landscape				-78.0017333333	38.8026722222	0	United States	North America	Americas	0	Piedmont	Temperate Broadleaf & Mixed Forests	Nearctic		5	Hymenoptera
AD1_2006__Diekoetter	Diekötter et al 2006	1	Diekoetter2006_grid	AD1_2006__Diekoetter 1	abundance	individuals	Abundance	TRUE	TRUE	visual encounter survey	minute	Bombus	Genus	1	11		AD1_2006__Diekoetter 1 1	AD1_2006__Diekoetter 1	AD1_2006__Diekoetter 1 1	2001-06-01	2001-08-31	month	353.5534		70		Secondary vegetation (indeterminate age)	Google maps	Intense use	Within remnant patch (perhaps at its edge) that is surrounded by other habitats				8.81802303666	50.8210196079	0	Germany	Western Europe	Europe	0	Western European Broadleaf Forests	Temperate Broadleaf & Mixed Forests	Palearctic		2	Hymenoptera
AD1_2006__Diekoetter	Diekötter et al 2006	1	Diekoetter2006_grid	AD1_2006__Diekoetter 1	abundance	individuals	Abundance	TRUE	TRUE	visual encounter survey	minute	Bombus	Genus	2	12		AD1_2006__Diekoetter 1 2	AD1_2006__Diekoetter 1	AD1_2006__Diekoetter 1 2	2001-06-01	2001-08-31	month	353.5534		70		Secondary vegetation (indeterminate age)	Google maps	Intense use	Within remnant patch (perhaps at its edge) that is surrounded by other habitats				8.82511848904	50.821030421	0	Germany	Western Europe	Europe	0	Western European Broadleaf Forests	Temperate Broadleaf & Mixed Forests	Palearctic		2	Hymenoptera
AD1_2006__Diekoetter	Diekötter et al 2006	1	Diekoetter2006_grid	AD1_2006__Diekoetter 1	abundance	individuals	Abundance	TRUE	TRUE	visual encounter survey	minute	Bombus	Genus	3	13		AD1_2006__Diekoetter 1 3	AD1_2006__Diekoetter 1	AD1_2006__Diekoetter 1 3	2001-06-01	2001-08-31	month	353.5534		70		Secondary vegetation (indeterminate age)	Google maps	Intense use	Within remnant patch (perhaps at its edge) that is surrounded by other habitats				8.81804044542	50.8165250345	0	Germany	Western Europe	Europe	0	Western European Broadleaf Forests	Temperate Broadleaf & Mixed Forests	Palearctic		2	Hymenoptera
AD1_2006__Diekoetter	Diekötter et al 2006	1	Diekoetter2006_grid	AD1_2006__Diekoetter 1	abundance	individuals	Abundance	TRUE	TRUE	visual encounter survey	minute	Bombus	Genus	4	14		AD1_2006__Diekoetter 1 4	AD1_2006__Diekoetter 1	AD1_2006__Diekoetter 1 4	2001-06-01	2001-08-31	month	353.5534		70		Cropland	Google maps	Intense use	Representative part of a fragmented landscape				8.82513521674	50.8165358459	0	Germany	Western Europe	Europe	0	Western European Broadleaf Forests	Temperate Broadleaf & Mixed Forests	Palearctic		2	Hymenoptera
AD1_2006__Diekoetter	Diekötter et al 2006	1	Diekoetter2006_grid	AD1_2006__Diekoetter 1	abundance	individuals	Abundance	TRUE	TRUE	visual encounter survey	minute	Bombus	Genus	5	21		AD1_2006__Diekoetter 1 5	AD1_2006__Diekoetter 1	AD1_2006__Diekoetter 1 5	2001-06-01	2001-08-31	month	353.5534		70		Cropland	Google maps	Intense use	Representative part of a fragmented landscape				8.84640487116	50.8210602716	0	Germany	Western Europe	Europe	0	Western European Broadleaf Forests	Temperate Broadleaf & Mixed Forests	Palearctic		2	Hymenoptera
AD1_2006__Diekoetter	Diekötter et al 2006	1	Diekoetter2006_grid	AD1_2006__Diekoetter 1	abundance	individuals	Abundance	TRUE	TRUE	visual encounter survey	minute	Bombus	Genus	6	22		AD1_2006__Diekoetter 1 6	AD1_2006__Diekoetter 1	AD1_2006__Diekoetter 1 6	2001-06-01	2001-08-31	month	353.5534		70		Cropland	Google maps	Intense use	Representative part of a fragmented landscape				8.85350033961	50.8210693589	0	Germany	Western Europe	Europe	0	Western European Broadleaf Forests	Temperate Broadleaf & Mixed Forests	Palearctic		2	Hymenoptera
AD1_2006__Diekoetter	Diekötter et al 2006	1	Diekoetter2006_grid	AD1_2006__Diekoetter 1	abundance	individuals	Abundance	TRUE	TRUE	visual encounter survey	minute	Bombus	Genus	7	23		AD1_2006__Diekoetter 1 7	AD1_2006__Diekoetter 1	AD1_2006__Diekoetter 1 7	2001-06-01	2001-08-31	month	353.5534		70		Cropland	Google maps	Intense use	Representative part of a fragmented landscape				8.84641955567	50.8165656918	0	Germany	Western Europe	Europe	0	Western European Broadleaf Forests	Temperate Broadleaf & Mixed Forests	Palearctic		2	Hymenoptera
AD1_2006__Diekoetter	Diekötter et al 2006	1	Diekoetter2006_grid	AD1_2006__Diekoetter 1	abundance	individuals	Abundance	TRUE	TRUE	visual encounter survey	minute	Bombus	Genus	8	24		AD1_2006__Diekoetter 1 8	AD1_2006__Diekoetter 1	AD1_2006__Diekoetter 1 8	2001-06-01	2001-08-31	month	353.5534		70		Cropland	Google maps	Intense use	Representative part of a fragmented landscape				8.85351434305	50.8165747776	0	Germany	Western Europe	Europe	0	Western European Broadleaf Forests	Temperate Broadleaf & Mixed Forests	Palearctic		2	Hymenoptera
AD1_2006__Diekoetter	Diekötter et al 2006	1	Diekoetter2006_grid	AD1_2006__Diekoetter 1	abundance	individuals	Abundance	TRUE	TRUE	visual encounter survey	minute	Bombus	Genus	9	31		AD1_2006__Diekoetter 1 9	AD1_2006__Diekoetter 1	AD1_2006__Diekoetter 1 9	2001-06-01	2001-08-31	month	353.5534		70		Cropland	Google maps	Intense use	Representative part of a fragmented landscape				8.87478676574	50.8210940318	0	Germany	Western Europe	Europe	0	Western European Broadleaf Forests	Temperate Broadleaf & Mixed Forests	Palearctic		2	Hymenoptera
AD1_2006__Diekoetter	Diekötter et al 2006	1	Diekoetter2006_grid	AD1_2006__Diekoetter 1	abundance	individuals	Abundance	TRUE	TRUE	visual encounter survey	minute	Bombus	Genus	10	32		AD1_2006__Diekoetter 1 10	AD1_2006__Diekoetter 1	AD1_2006__Diekoetter 1 10	2001-06-01	2001-08-31	month	353.5534		70		Cropland	Google maps	Intense use	Representative part of a fragmented landscape				8.88188224746	50.8211013932	0	Germany	Western Europe	Europe	0	Western European Broadleaf Forests	Temperate Broadleaf & Mixed Forests	Palearctic		2	Hymenoptera
AD1_2006__Diekoetter	Diekötter et al 2006	1	Diekoetter2006_grid	AD1_2006__Diekoetter 1	abundance	individuals	Abundance	TRUE	TRUE	visual encounter survey	minute	Bombus	Genus	11	33		AD1_2006__Diekoetter 1 11	AD1_2006__Diekoetter 1	AD1_2006__Diekoetter 1 11	2001-06-01	2001-08-31	month	353.5534		70		Cropland	Google maps	Intense use	Representative part of a fragmented landscape				8.87479872597	50.8165994466	0	Germany	Western Europe	Europe	0	Western European Broadleaf Forests	Temperate Broadleaf & Mixed Forests	Palearctic		2	Hymenoptera
AD1_2006__Diekoetter	Diekötter et al 2006	1	Diekoetter2006_grid	AD1_2006__Diekoetter 1	abundance	individuals	Abundance	TRUE	TRUE	visual encounter survey	minute	Bombus	Genus	12	34		AD1_2006__Diekoetter 1 12	AD1_2006__Diekoetter 1	AD1_2006__Diekoetter 1 12	2001-06-01	2001-08-31	month	353.5534		70		Cropland	Google maps	Intense use	Representative part of a fragmented landscape				8.88189352663	50.8166068068	0	Germany	Western Europe	Europe	0	Western European Broadleaf Forests	Temperate Broadleaf & Mixed Forests	Palearctic		2	Hymenoptera
AD1_2006__Diekoetter	Diekötter et al 2006	1	Diekoetter2006_grid	AD1_2006__Diekoetter 1	abundance	individuals	Abundance	TRUE	TRUE	visual encounter survey	minute	Bombus	Genus	13	41		AD1_2006__Diekoetter 1 13	AD1_2006__Diekoetter 1	AD1_2006__Diekoetter 1 13	2001-06-01	2001-08-31	month	353.5534		70		Cropland	Google maps	Intense use	Representative part of a fragmented landscape				8.83224603487	50.8120516457	0	Germany	Western Europe	Europe	0	Western European Broadleaf Forests	Temperate Broadleaf & Mixed Forests	Palearctic		2	Hymenoptera
AD1_2006__Diekoetter	Diekötter et al 2006	1	Diekoetter2006_grid	AD1_2006__Diekoetter 1	abundance	individuals	Abundance	TRUE	TRUE	visual encounter survey	minute	Bombus	Genus	14	42		AD1_2006__Diekoetter 1 14	AD1_2006__Diekoetter 1	AD1_2006__Diekoetter 1 14	2001-06-01	2001-08-31	month	353.5534		70		Cropland	Google maps	Intense use	Representative part of a fragmented landscape				8.83934013368	50.8120615928	0	Germany	Western Europe	Europe	0	Western European Broadleaf Forests	Temperate Broadleaf & Mixed Forests	Palearctic		2	Hymenoptera
AD1_2006__Diekoetter	Diekötter et al 2006	1	Diekoetter2006_grid	AD1_2006__Diekoetter 1	abundance	individuals	Abundance	TRUE	TRUE	visual encounter survey	minute	Bombus	Genus	15	43		AD1_2006__Diekoetter 1 15	AD1_2006__Diekoetter 1	AD1_2006__Diekoetter 1 15	2001-06-01	2001-08-31	month	353.5534		70		Cropland	Google maps	Intense use	Representative part of a fragmented landscape				8.8322620733	50.807557062	0	Germany	Western Europe	Europe	0	Western European Broadleaf Forests	Temperate Broadleaf & Mixed Forests	Palearctic		2	Hymenoptera
AD1_2006__Diekoetter	Diekötter et al 2006	1	Diekoetter2006_grid	AD1_2006__Diekoetter 1	abundance	individuals	Abundance	TRUE	TRUE	visual encounter survey	minute	Bombus	Genus	16	44		AD1_2006__Diekoetter 1 16	AD1_2006__Diekoetter 1	AD1_2006__Diekoetter 1 16	2001-06-01	2001-08-31	month	353.5534		70		Cropland	Google maps	Intense use	Representative part of a fragmented landscape				8.83935549139	50.8075670075	0	Germany	Western Europe	Europe	0	Western European Broadleaf Forests	Temperate Broadleaf & Mixed Forests	Palearctic		2	Hymenoptera
AD1_2006__Diekoetter	Diekötter et al 2006	1	Diekoetter2006_grid	AD1_2006__Diekoetter 1	abundance	individuals	Abundance	TRUE	TRUE	visual encounter survey	minute	Bombus	Genus	17	51		AD1_2006__Diekoetter 1 17	AD1_2006__Diekoetter 1	AD1_2006__Diekoetter 1 17	2001-06-01	2001-08-31	month	353.5534		70		Cropland	Google maps	Intense use	Representative part of a fragmented landscape				8.86062245298	50.8120888459	0	Germany	Western Europe	Europe	0	Western European Broadleaf Forests	Temperate Broadleaf & Mixed Forests	Palearctic		2	Hymenoptera
AD1_2006__Diekoetter	Diekötter et al 2006	1	Diekoetter2006_grid	AD1_2006__Diekoetter 1	abundance	individuals	Abundance	TRUE	TRUE	visual encounter survey	minute	Bombus	Genus	18	52		AD1_2006__Diekoetter 1 18	AD1_2006__Diekoetter 1	AD1_2006__Diekoetter 1 18	2001-06-01	2001-08-31	month	353.5534		70		Cropland	Google maps	Intense use	Representative part of a fragmented landscape				8.86771656645	50.8120970676	0	Germany	Western Europe	Europe	0	Western European Broadleaf Forests	Temperate Broadleaf & Mixed Forests	Palearctic		2	Hymenoptera
AD1_2006__Diekoetter	Diekötter et al 2006	1	Diekoetter2006_grid	AD1_2006__Diekoetter 1	abundance	individuals	Abundance	TRUE	TRUE	visual encounter survey	minute	Bombus	Genus	19	53		AD1_2006__Diekoetter 1 19	AD1_2006__Diekoetter 1	AD1_2006__Diekoetter 1 19	2001-06-01	2001-08-31	month	353.5534		70		Cropland	Google maps	Intense use	Representative part of a fragmented landscape				8.86063576854	50.8075942563	0	Germany	Western Europe	Europe	0	Western European Broadleaf Forests	Temperate Broadleaf & Mixed Forests	Palearctic		2	Hymenoptera
AD1_2006__Diekoetter	Diekötter et al 2006	1	Diekoetter2006_grid	AD1_2006__Diekoetter 1	abundance	individuals	Abundance	TRUE	TRUE	visual encounter survey	minute	Bombus	Genus	20	54		AD1_2006__Diekoetter 1 20	AD1_2006__Diekoetter 1	AD1_2006__Diekoetter 1 20	2001-06-01	2001-08-31	month	353.5534		70		Cropland	Google maps	Intense use	Representative part of a fragmented landscape				8.86772920129	50.8076024767	0	Germany	Western Europe	Europe	0	Western European Broadleaf Forests	Temperate Broadleaf & Mixed Forests	Palearctic		2	Hymenoptera
AD1_2006__Diekoetter	Diekötter et al 2006	1	Diekoetter2006_grid	AD1_2006__Diekoetter 1	abundance	individuals	Abundance	TRUE	TRUE	visual encounter survey	minute	Bombus	Genus	21	61		AD1_2006__Diekoetter 1 21	AD1_2006__Diekoetter 1	AD1_2006__Diekoetter 1 21	2001-06-01	2001-08-31	month	353.5534		70		Cropland	Google maps	Intense use	Representative part of a fragmented landscape				8.88899892555	50.8121191446	0	Germany	Western Europe	Europe	0	Western European Broadleaf Forests	Temperate Broadleaf & Mixed Forests	Palearctic		2	Hymenoptera
AD1_2006__Diekoetter	Diekötter et al 2006	1	Diekoetter2006_grid	AD1_2006__Diekoetter 1	abundance	individuals	Abundance	TRUE	TRUE	visual encounter survey	minute	Bombus	Genus	22	62		AD1_2006__Diekoetter 1 22	AD1_2006__Diekoetter 1	AD1_2006__Diekoetter 1 22	2001-06-01	2001-08-31	month	353.5534		70		Pasture	Google maps	Intense use	Representative part of a fragmented landscape				8.8960930509	50.812125641	0	Germany	Western Europe	Europe	0	Western European Broadleaf Forests	Temperate Broadleaf & Mixed Forests	Palearctic		2	Hymenoptera
AD1_2006__Diekoetter	Diekötter et al 2006	1	Diekoetter2006_grid	AD1_2006__Diekoetter 1	abundance	individuals	Abundance	TRUE	TRUE	visual encounter survey	minute	Bombus	Genus	23	63		AD1_2006__Diekoetter 1 23	AD1_2006__Diekoetter 1	AD1_2006__Diekoetter 1 23	2001-06-01	2001-08-31	month	353.5534		70		Cannot decide	Google maps	Intense use	Cannot decide				8.88900951823	50.8076245502	0	Germany	Western Europe	Europe	0	Western European Broadleaf Forests	Temperate Broadleaf & Mixed Forests	Palearctic		2	Hymenoptera
AD1_2006__Diekoetter	Diekötter et al 2006	1	Diekoetter2006_grid	AD1_2006__Diekoetter 1	abundance	individuals	Abundance	TRUE	TRUE	visual encounter survey	minute	Bombus	Genus	24	64		AD1_2006__Diekoetter 1 24	AD1_2006__Diekoetter 1	AD1_2006__Diekoetter 1 24	2001-06-01	2001-08-31	month	353.5534		70		Cropland	Google maps	Intense use	Representative part of a fragmented landscape				8.89610296285	50.8076310455	0	Germany	Western Europe	Europe	0	Western European Broadleaf Forests	Temperate Broadleaf & Mixed Forests	Palearctic		2	Hymenoptera
AD1_2006__Diekoetter	Diekötter et al 2006	1	Diekoetter2006_grid	AD1_2006__Diekoetter 1	abundance	individuals	Abundance	TRUE	TRUE	visual encounter survey	minute	Bombus	Genus	25	71		AD1_2006__Diekoetter 1 25	AD1_2006__Diekoetter 1	AD1_2006__Diekoetter 1 25	2001-06-01	2001-08-31	month	353.5534		70		Secondary vegetation (indeterminate age)	Google maps	Intense use	Within remnant patch (perhaps at its edge) that is surrounded by other habitats				8.81809264498	50.8030412935	0	Germany	Western Europe	Europe	0	Western European Broadleaf Forests	Temperate Broadleaf & Mixed Forests	Palearctic		2	Hymenoptera
AD1_2006__Diekoetter	Diekötter et al 2006	1	Diekoetter2006_grid	AD1_2006__Diekoetter 1	abundance	individuals	Abundance	TRUE	TRUE	visual encounter survey	minute	Bombus	Genus	26	72		AD1_2006__Diekoetter 1 26	AD1_2006__Diekoetter 1	AD1_2006__Diekoetter 1 26	2001-06-01	2001-08-31	month	353.5534		70		Cropland	Google maps	Intense use	Representative part of a fragmented landscape				8.82518537417	50.8030520997	0	Germany	Western Europe	Europe	0	Western European Broadleaf Forests	Temperate Broadleaf & Mixed Forests	Palearctic		2	Hymenoptera
AD1_2006__Diekoetter	Diekötter et al 2006	1	Diekoetter2006_grid	AD1_2006__Diekoetter 1	abundance	individuals	Abundance	TRUE	TRUE	visual encounter survey	minute	Bombus	Genus	27	73		AD1_2006__Diekoetter 1 27	AD1_2006__Diekoetter 1	AD1_2006__Diekoetter 1 27	2001-06-01	2001-08-31	month	353.5534		70		Cannot decide	Google maps	Intense use	Cannot decide				8.81811003594	50.7985467062	0	Germany	Western Europe	Europe	0	Western European Broadleaf Forests	Temperate Broadleaf & Mixed Forests	Palearctic		2	Hymenoptera
AD1_2006__Diekoetter	Diekötter et al 2006	1	Diekoetter2006_grid	AD1_2006__Diekoetter 1	abundance	individuals	Abundance	TRUE	TRUE	visual encounter survey	minute	Bombus	Genus	28	74		AD1_2006__Diekoetter 1 28	AD1_2006__Diekoetter 1	AD1_2006__Diekoetter 1 28	2001-06-01	2001-08-31	month	353.5534		70		Cropland	Google maps	Intense use	Representative part of a fragmented landscape				8.82520208477	50.7985575107	0	Germany	Western Europe	Europe	0	Western European Broadleaf Forests	Temperate Broadleaf & Mixed Forests	Palearctic		2	Hymenoptera
AD1_2006__Diekoetter	Diekötter et al 2006	1	Diekoetter2006_grid	AD1_2006__Diekoetter 1	abundance	individuals	Abundance	TRUE	TRUE	visual encounter survey	minute	Bombus	Genus	29	81		AD1_2006__Diekoetter 1 29	AD1_2006__Diekoetter 1	AD1_2006__Diekoetter 1 29	2001-06-01	2001-08-31	month	353.5534		70		Cropland	Google maps	Intense use	Representative part of a fragmented landscape				8.84646358666	50.8030819314	0	Germany	Western Europe	Europe	0	Western European Broadleaf Forests	Temperate Broadleaf & Mixed Forests	Palearctic		2	Hymenoptera
AD1_2006__Diekoetter	Diekötter et al 2006	1	Diekoetter2006_grid	AD1_2006__Diekoetter 1	abundance	individuals	Abundance	TRUE	TRUE	visual encounter survey	minute	Bombus	Genus	30	82		AD1_2006__Diekoetter 1 30	AD1_2006__Diekoetter 1	AD1_2006__Diekoetter 1 30	2001-06-01	2001-08-31	month	353.5534		70		Cropland	Google maps	Intense use	Representative part of a fragmented landscape				8.85355633189	50.8030910129	0	Germany	Western Europe	Europe	0	Western European Broadleaf Forests	Temperate Broadleaf & Mixed Forests	Palearctic		2	Hymenoptera
AD1_2006__Diekoetter	Diekötter et al 2006	1	Diekoetter2006_grid	AD1_2006__Diekoetter 1	abundance	individuals	Abundance	TRUE	TRUE	visual encounter survey	minute	Bombus	Genus	31	83		AD1_2006__Diekoetter 1 31	AD1_2006__Diekoetter 1	AD1_2006__Diekoetter 1 31	2001-06-01	2001-08-31	month	353.5534		70		Cropland	Google maps	Intense use	Representative part of a fragmented landscape				8.84647825616	50.7985873376	0	Germany	Western Europe	Europe	0	Western European Broadleaf Forests	Temperate Broadleaf & Mixed Forests	Palearctic		2	Hymenoptera
AD1_2006__Diekoetter	Diekötter et al 2006	1	Diekoetter2006_grid	AD1_2006__Diekoetter 1	abundance	individuals	Abundance	TRUE	TRUE	visual encounter survey	minute	Bombus	Genus	32	84		AD1_2006__Diekoetter 1 32	AD1_2006__Diekoetter 1	AD1_2006__Diekoetter 1 32	2001-06-01	2001-08-31	month	353.5534		70		Cropland	Google maps	Intense use	Representative part of a fragmented landscape				8.85357032102	50.7985964177	0	Germany	Western Europe	Europe	0	Western European Broadleaf Forests	Temperate Broadleaf & Mixed Forests	Palearctic		2	Hymenoptera
AD1_2006__Diekoetter	Diekötter et al 2006	1	Diekoetter2006_grid	AD1_2006__Diekoetter 1	abundance	individuals	Abundance	TRUE	TRUE	visual encounter survey	minute	Bombus	Genus	33	91		AD1_2006__Diekoetter 1 33	AD1_2006__Diekoetter 1	AD1_2006__Diekoetter 1 33	2001-06-01	2001-08-31	month	353.5534		70		Cropland	Google maps	Intense use	Representative part of a fragmented landscape				8.87483458834	50.8031156701	0	Germany	Western Europe	Europe	0	Western European Broadleaf Forests	Temperate Broadleaf & Mixed Forests	Palearctic		2	Hymenoptera
AD1_2006__Diekoetter	Diekötter et al 2006	1	Diekoetter2006_grid	AD1_2006__Diekoetter 1	abundance	individuals	Abundance	TRUE	TRUE	visual encounter survey	minute	Bombus	Genus	34	92		AD1_2006__Diekoetter 1 34	AD1_2006__Diekoetter 1	AD1_2006__Diekoetter 1 34	2001-06-01	2001-08-31	month	353.5534		70		Cropland	Google maps	Intense use	Representative part of a fragmented landscape				8.88192734683	50.8031230268	0	Germany	Western Europe	Europe	0	Western European Broadleaf Forests	Temperate Broadleaf & Mixed Forests	Palearctic		2	Hymenoptera
AD1_2006__Diekoetter	Diekötter et al 2006	1	Diekoetter2006_grid	AD1_2006__Diekoetter 1	abundance	individuals	Abundance	TRUE	TRUE	visual encounter survey	minute	Bombus	Genus	35	93		AD1_2006__Diekoetter 1 35	AD1_2006__Diekoetter 1	AD1_2006__Diekoetter 1 35	2001-06-01	2001-08-31	month	353.5534		70		Cropland	Google maps	Intense use	Representative part of a fragmented landscape				8.87484653636	50.798621071	0	Germany	Western Europe	Europe	0	Western European Broadleaf Forests	Temperate Broadleaf & Mixed Forests	Palearctic		2	Hymenoptera
AD1_2006__Diekoetter	Diekötter et al 2006	1	Diekoetter2006_grid	AD1_2006__Diekoetter 1	abundance	individuals	Abundance	TRUE	TRUE	visual encounter survey	minute	Bombus	Genus	36	94		AD1_2006__Diekoetter 1 36	AD1_2006__Diekoetter 1	AD1_2006__Diekoetter 1 36	2001-06-01	2001-08-31	month	353.5534		70		Cropland	Google maps	Intense use	Representative part of a fragmented landscape				8.88193861447	50.7986284265	0	Germany	Western Europe	Europe	0	Western European Broadleaf Forests	Temperate Broadleaf & Mixed Forests	Palearctic		2	Hymenoptera
AD1_2006__Diekoetter	Diekötter et al 2006	1	Diekoetter2006_grid	AD1_2006__Diekoetter 1	abundance	individuals	Abundance	TRUE	TRUE	visual encounter survey	minute	Bombus	Genus	37	111		AD1_2006__Diekoetter 1 37	AD1_2006__Diekoetter 1	AD1_2006__Diekoetter 1 37	2001-06-01	2001-08-31	month	353.5534		70		Cropland	Google maps	Intense use	Representative part of a fragmented landscape				8.83231016399	50.79407329	0	Germany	Western Europe	Europe	0	Western European Broadleaf Forests	Temperate Broadleaf & Mixed Forests	Palearctic		2	Hymenoptera
AD1_2006__Diekoetter	Diekötter et al 2006	1	Diekoetter2006_grid	AD1_2006__Diekoetter 1	abundance	individuals	Abundance	TRUE	TRUE	visual encounter survey	minute	Bombus	Genus	38	112		AD1_2006__Diekoetter 1 38	AD1_2006__Diekoetter 1	AD1_2006__Diekoetter 1 38	2001-06-01	2001-08-31	month	353.5534		70		Cannot decide	Google maps	Intense use	Cannot decide				8.83940154099	50.7940832307	0	Germany	Western Europe	Europe	0	Western European Broadleaf Forests	Temperate Broadleaf & Mixed Forests	Palearctic		2	Hymenoptera
AD1_2006__Diekoetter	Diekötter et al 2006	1	Diekoetter2006_grid	AD1_2006__Diekoetter 1	abundance	individuals	Abundance	TRUE	TRUE	visual encounter survey	minute	Bombus	Genus	39	113		AD1_2006__Diekoetter 1 39	AD1_2006__Diekoetter 1	AD1_2006__Diekoetter 1 39	2001-06-01	2001-08-31	month	353.5534		70		Cropland	Google maps	Intense use	Representative part of a fragmented landscape				8.83232618603	50.7895786924	0	Germany	Western Europe	Europe	0	Western European Broadleaf Forests	Temperate Broadleaf & Mixed Forests	Palearctic		2	Hymenoptera
AD1_2006__Diekoetter	Diekötter et al 2006	1	Diekoetter2006_grid	AD1_2006__Diekoetter 1	abundance	individuals	Abundance	TRUE	TRUE	visual encounter survey	minute	Bombus	Genus	40	114		AD1_2006__Diekoetter 1 40	AD1_2006__Diekoetter 1	AD1_2006__Diekoetter 1 40	2001-06-01	2001-08-31	month	353.5534		70		Cropland	Google maps	Intense use	Representative part of a fragmented landscape				8.83941688301	50.7895886315	0	Germany	Western Europe	Europe	0	Western European Broadleaf Forests	Temperate Broadleaf & Mixed Forests	Palearctic		2	Hymenoptera
AD1_2006__Diekoetter	Diekötter et al 2006	1	Diekoetter2006_grid	AD1_2006__Diekoetter 1	abundance	individuals	Abundance	TRUE	TRUE	visual encounter survey	minute	Bombus	Genus	41	121		AD1_2006__Diekoetter 1 41	AD1_2006__Diekoetter 1	AD1_2006__Diekoetter 1 41	2001-06-01	2001-08-31	month	353.5534		70		Cropland	Google maps	Intense use	Representative part of a fragmented landscape				8.86067569482	50.7941104665	0	Germany	Western Europe	Europe	0	Western European Broadleaf Forests	Temperate Broadleaf & Mixed Forests	Palearctic		2	Hymenoptera
AD1_2006__Diekoetter	Diekötter et al 2006	1	Diekoetter2006_grid	AD1_2006__Diekoetter 1	abundance	individuals	Abundance	TRUE	TRUE	visual encounter survey	minute	Bombus	Genus	42	122		AD1_2006__Diekoetter 1 42	AD1_2006__Diekoetter 1	AD1_2006__Diekoetter 1 42	2001-06-01	2001-08-31	month	353.5534		70		Cropland	Google maps	Intense use	Representative part of a fragmented landscape				8.86776708646	50.794118683	0	Germany	Western Europe	Europe	0	Western European Broadleaf Forests	Temperate Broadleaf & Mixed Forests	Palearctic		2	Hymenoptera
AD1_2006__Diekoetter	Diekötter et al 2006	1	Diekoetter2006_grid	AD1_2006__Diekoetter 1	abundance	individuals	Abundance	TRUE	TRUE	visual encounter survey	minute	Bombus	Genus	43	123		AD1_2006__Diekoetter 1 43	AD1_2006__Diekoetter 1	AD1_2006__Diekoetter 1 43	2001-06-01	2001-08-31	month	353.5534		70		Cropland	Google maps	Intense use	Representative part of a fragmented landscape				8.86068899678	50.789615863	0	Germany	Western Europe	Europe	0	Western European Broadleaf Forests	Temperate Broadleaf & Mixed Forests	Palearctic		2	Hymenoptera
AD1_2006__Diekoetter	Diekötter et al 2006	1	Diekoetter2006_grid	AD1_2006__Diekoetter 1	abundance	individuals	Abundance	TRUE	TRUE	visual encounter survey	minute	Bombus	Genus	44	124		AD1_2006__Diekoetter 1 44	AD1_2006__Diekoetter 1	AD1_2006__Diekoetter 1 44	2001-06-01	2001-08-31	month	353.5534		70		Cropland	Google maps	Intense use	Representative part of a fragmented landscape				8.86777970839	50.7896240782	0	Germany	Western Europe	Europe	0	Western European Broadleaf Forests	Temperate Broadleaf & Mixed Forests	Palearctic		2	Hymenoptera
AD1_2006__Diekoetter	Diekötter et al 2006	1	Diekoetter2006_grid	AD1_2006__Diekoetter 1	abundance	individuals	Abundance	TRUE	TRUE	visual encounter survey	minute	Bombus	Genus	45	131		AD1_2006__Diekoetter 1 45	AD1_2006__Diekoetter 1	AD1_2006__Diekoetter 1 45	2001-06-01	2001-08-31	month	353.5534		70		Cropland	Google maps	Intense use	Representative part of a fragmented landscape				8.88904128003	50.7941407461	0	Germany	Western Europe	Europe	0	Western European Broadleaf Forests	Temperate Broadleaf & Mixed Forests	Palearctic		2	Hymenoptera
AD1_2006__Diekoetter	Diekötter et al 2006	1	Diekoetter2006_grid	AD1_2006__Diekoetter 1	abundance	individuals	Abundance	TRUE	TRUE	visual encounter survey	minute	Bombus	Genus	46	132		AD1_2006__Diekoetter 1 46	AD1_2006__Diekoetter 1	AD1_2006__Diekoetter 1 46	2001-06-01	2001-08-31	month	353.5534		70		Cropland	Google maps	Intense use	Representative part of a fragmented landscape				8.89613268353	50.7941472383	0	Germany	Western Europe	Europe	0	Western European Broadleaf Forests	Temperate Broadleaf & Mixed Forests	Palearctic		2	Hymenoptera
AD1_2006__Diekoetter	Diekötter et al 2006	1	Diekoetter2006_grid	AD1_2006__Diekoetter 1	abundance	individuals	Abundance	TRUE	TRUE	visual encounter survey	minute	Bombus	Genus	47	133		AD1_2006__Diekoetter 1 47	AD1_2006__Diekoetter 1	AD1_2006__Diekoetter 1 47	2001-06-01	2001-08-31	month	353.5534		70		Cropland	Google maps	Intense use	Representative part of a fragmented landscape				8.88905186189	50.7896461377	0	Germany	Western Europe	Europe	0	Western European Broadleaf Forests	Temperate Broadleaf & Mixed Forests	Palearctic		2	Hymenoptera
AD1_2006__Diekoetter	Diekötter et al 2006	1	Diekoetter2006_grid	AD1_2006__Diekoetter 1	abundance	individuals	Abundance	TRUE	TRUE	visual encounter survey	minute	Bombus	Genus	48	134		AD1_2006__Diekoetter 1 48	AD1_2006__Diekoetter 1	AD1_2006__Diekoetter 1 48	2001-06-01	2001-08-31	month	353.5534		70		Cropland	Google maps	Intense use	Representative part of a fragmented landscape				8.89614258536	50.7896526289	0	Germany	Western Europe	Europe	0	Western European Broadleaf Forests	Temperate Broadleaf & Mixed Forests	Palearctic		2	Hymenoptera
AD1_2006__Diekoetter	Diekötter et al 2006	1	Diekoetter2006_grid	AD1_2006__Diekoetter 1	abundance	individuals	Abundance	TRUE	TRUE	visual encounter survey	minute	Bombus	Genus	49	141		AD1_2006__Diekoetter 1 49	AD1_2006__Diekoetter 1	AD1_2006__Diekoetter 1 49	2001-06-01	2001-08-31	month	353.5534		70		Cropland	Google maps	Intense use	Representative part of a fragmented landscape				8.81816218216	50.7850629234	0	Germany	Western Europe	Europe	0	Western European Broadleaf Forests	Temperate Broadleaf & Mixed Forests	Palearctic		2	Hymenoptera
AD1_2006__Diekoetter	Diekötter et al 2006	1	Diekoetter2006_grid	AD1_2006__Diekoetter 1	abundance	individuals	Abundance	TRUE	TRUE	visual encounter survey	minute	Bombus	Genus	50	142		AD1_2006__Diekoetter 1 50	AD1_2006__Diekoetter 1	AD1_2006__Diekoetter 1 50	2001-06-01	2001-08-31	month	353.5534		70		Urban	Google maps	Light use	Representative part of a fragmented landscape				8.82525219094	50.7850737228	0	Germany	Western Europe	Europe	0	Western European Broadleaf Forests	Temperate Broadleaf & Mixed Forests	Palearctic		2	Hymenoptera
AD1_2006__Diekoetter	Diekötter et al 2006	1	Diekoetter2006_grid	AD1_2006__Diekoetter 1	abundance	individuals	Abundance	TRUE	TRUE	visual encounter survey	minute	Bombus	Genus	51	143		AD1_2006__Diekoetter 1 51	AD1_2006__Diekoetter 1	AD1_2006__Diekoetter 1 51	2001-06-01	2001-08-31	month	353.5534		70		Cropland	Google maps	Intense use	Representative part of a fragmented landscape				8.81817955536	50.7805683222	0	Germany	Western Europe	Europe	0	Western European Broadleaf Forests	Temperate Broadleaf & Mixed Forests	Palearctic		2	Hymenoptera
AD1_2006__Diekoetter	Diekötter et al 2006	1	Diekoetter2006_grid	AD1_2006__Diekoetter 1	abundance	individuals	Abundance	TRUE	TRUE	visual encounter survey	minute	Bombus	Genus	52	144		AD1_2006__Diekoetter 1 52	AD1_2006__Diekoetter 1	AD1_2006__Diekoetter 1 52	2001-06-01	2001-08-31	month	353.5534		70		Cropland	Google maps	Intense use	Representative part of a fragmented landscape				8.82526888446	50.7805791199	0	Germany	Western Europe	Europe	0	Western European Broadleaf Forests	Temperate Broadleaf & Mixed Forests	Palearctic		2	Hymenoptera
AD1_2006__Diekoetter	Diekötter et al 2006	1	Diekoetter2006_grid	AD1_2006__Diekoetter 1	abundance	individuals	Abundance	TRUE	TRUE	visual encounter survey	minute	Bombus	Genus	53	151		AD1_2006__Diekoetter 1 53	AD1_2006__Diekoetter 1	AD1_2006__Diekoetter 1 53	2001-06-01	2001-08-31	month	353.5534		70		Cropland	Google maps	Intense use	Representative part of a fragmented landscape				8.84652224217	50.7851035355	0	Germany	Western Europe	Europe	0	Western European Broadleaf Forests	Temperate Broadleaf & Mixed Forests	Palearctic		2	Hymenoptera
AD1_2006__Diekoetter	Diekötter et al 2006	1	Diekoetter2006_grid	AD1_2006__Diekoetter 1	abundance	individuals	Abundance	TRUE	TRUE	visual encounter survey	minute	Bombus	Genus	54	152		AD1_2006__Diekoetter 1 54	AD1_2006__Diekoetter 1	AD1_2006__Diekoetter 1 54	2001-06-01	2001-08-31	month	353.5534		70		Cropland	Google maps	Intense use	Representative part of a fragmented landscape				8.85361226697	50.7851126112	0	Germany	Western Europe	Europe	0	Western European Broadleaf Forests	Temperate Broadleaf & Mixed Forests	Palearctic		2	Hymenoptera
AD1_2006__Diekoetter	Diekötter et al 2006	1	Diekoetter2006_grid	AD1_2006__Diekoetter 1	abundance	individuals	Abundance	TRUE	TRUE	visual encounter survey	minute	Bombus	Genus	55	153		AD1_2006__Diekoetter 1 55	AD1_2006__Diekoetter 1	AD1_2006__Diekoetter 1 55	2001-06-01	2001-08-31	month	353.5534		70		Cropland	Google maps	Intense use	Representative part of a fragmented landscape				8.84653689668	50.7806089278	0	Germany	Western Europe	Europe	0	Western European Broadleaf Forests	Temperate Broadleaf & Mixed Forests	Palearctic		2	Hymenoptera
AD1_2006__Diekoetter	Diekötter et al 2006	1	Diekoetter2006_grid	AD1_2006__Diekoetter 1	abundance	individuals	Abundance	TRUE	TRUE	visual encounter survey	minute	Bombus	Genus	56	154		AD1_2006__Diekoetter 1 56	AD1_2006__Diekoetter 1	AD1_2006__Diekoetter 1 56	2001-06-01	2001-08-31	month	353.5534		70		Cropland	Google maps	Intense use	Representative part of a fragmented landscape				8.8536262418	50.7806180021	0	Germany	Western Europe	Europe	0	Western European Broadleaf Forests	Temperate Broadleaf & Mixed Forests	Palearctic		2	Hymenoptera
AD1_2006__Diekoetter	Diekötter et al 2006	1	Diekoetter2006_grid	AD1_2006__Diekoetter 1	abundance	individuals	Abundance	TRUE	TRUE	visual encounter survey	minute	Bombus	Genus	57	161		AD1_2006__Diekoetter 1 57	AD1_2006__Diekoetter 1	AD1_2006__Diekoetter 1 57	2001-06-01	2001-08-31	month	353.5534		70		Cropland	Google maps	Intense use	Representative part of a fragmented landscape				8.87488236209	50.7851372528	0	Germany	Western Europe	Europe	0	Western European Broadleaf Forests	Temperate Broadleaf & Mixed Forests	Palearctic		2	Hymenoptera
AD1_2006__Diekoetter	Diekötter et al 2006	1	Diekoetter2006_grid	AD1_2006__Diekoetter 1	abundance	individuals	Abundance	TRUE	TRUE	visual encounter survey	minute	Bombus	Genus	58	162		AD1_2006__Diekoetter 1 58	AD1_2006__Diekoetter 1	AD1_2006__Diekoetter 1 58	2001-06-01	2001-08-31	month	353.5534		70		Cropland	Google maps	Intense use	Representative part of a fragmented landscape				8.88197240013	50.7851446048	0	Germany	Western Europe	Europe	0	Western European Broadleaf Forests	Temperate Broadleaf & Mixed Forests	Palearctic		2	Hymenoptera
AD1_2006__Diekoetter	Diekötter et al 2006	1	Diekoetter2006_grid	AD1_2006__Diekoetter 1	abundance	individuals	Abundance	TRUE	TRUE	visual encounter survey	minute	Bombus	Genus	59	163		AD1_2006__Diekoetter 1 59	AD1_2006__Diekoetter 1	AD1_2006__Diekoetter 1 59	2001-06-01	2001-08-31	month	353.5534		70		Cropland	Google maps	Intense use	Representative part of a fragmented landscape				8.8748942979	50.7806426398	0	Germany	Western Europe	Europe	0	Western European Broadleaf Forests	Temperate Broadleaf & Mixed Forests	Palearctic		2	Hymenoptera
AD1_2006__Diekoetter	Diekötter et al 2006	1	Diekoetter2006_grid	AD1_2006__Diekoetter 1	abundance	individuals	Abundance	TRUE	TRUE	visual encounter survey	minute	Bombus	Genus	60	164		AD1_2006__Diekoetter 1 60	AD1_2006__Diekoetter 1	AD1_2006__Diekoetter 1 60	2001-06-01	2001-08-31	month	353.5534		70		Cropland	Google maps	Intense use	Representative part of a fragmented landscape				8.88198365626	50.7806499906	0	Germany	Western Europe	Europe	0	Western European Broadleaf Forests	Temperate Broadleaf & Mixed Forests	Palearctic		2	Hymenoptera
AD1_2006__Diekoetter	Diekötter et al 2006	1	Diekoetter2006_grid	AD1_2006__Diekoetter 1	abundance	individuals	Abundance	TRUE	TRUE	visual encounter survey	minute	Bombus	Genus	61	171		AD1_2006__Diekoetter 1 61	AD1_2006__Diekoetter 1	AD1_2006__Diekoetter 1 61	2001-06-01	2001-08-31	month	353.5534		70		Cropland	Google maps	Intense use	Representative part of a fragmented landscape				8.9032425308	50.7851640753	0	Germany	Western Europe	Europe	0	Western European Broadleaf Forests	Temperate Broadleaf & Mixed Forests	Palearctic		2	Hymenoptera
AD1_2006__Diekoetter	Diekötter et al 2006	1	Diekoetter2006_grid	AD1_2006__Diekoetter 1	abundance	individuals	Abundance	TRUE	TRUE	visual encounter survey	minute	Bombus	Genus	62	172		AD1_2006__Diekoetter 1 62	AD1_2006__Diekoetter 1	AD1_2006__Diekoetter 1 62	2001-06-01	2001-08-31	month	353.5534		70		Cropland	Google maps	Intense use	Representative part of a fragmented landscape				8.9103325793	50.7851697036	0	Germany	Western Europe	Europe	0	Western European Broadleaf Forests	Temperate Broadleaf & Mixed Forests	Palearctic		2	Hymenoptera
AD1_2006__Diekoetter	Diekötter et al 2006	1	Diekoetter2006_grid	AD1_2006__Diekoetter 1	abundance	individuals	Abundance	TRUE	TRUE	visual encounter survey	minute	Bombus	Genus	63	173		AD1_2006__Diekoetter 1 63	AD1_2006__Diekoetter 1	AD1_2006__Diekoetter 1 63	2001-06-01	2001-08-31	month	353.5534		70		Cropland	Google maps	Intense use	Representative part of a fragmented landscape				8.9032517479	50.780669458	0	Germany	Western Europe	Europe	0	Western European Broadleaf Forests	Temperate Broadleaf & Mixed Forests	Palearctic		2	Hymenoptera
AD1_2006__Diekoetter	Diekötter et al 2006	1	Diekoetter2006_grid	AD1_2006__Diekoetter 1	abundance	individuals	Abundance	TRUE	TRUE	visual encounter survey	minute	Bombus	Genus	64	174		AD1_2006__Diekoetter 1 64	AD1_2006__Diekoetter 1	AD1_2006__Diekoetter 1 64	2001-06-01	2001-08-31	month	353.5534		70		Cropland	Google maps	Intense use	Representative part of a fragmented landscape				8.91034111672	50.7806750854	0	Germany	Western Europe	Europe	0	Western European Broadleaf Forests	Temperate Broadleaf & Mixed Forests	Palearctic		2	Hymenoptera
AD1_2006__Diekoetter	Diekötter et al 2006	1	Diekoetter2006_grid	AD1_2006__Diekoetter 1	abundance	individuals	Abundance	TRUE	TRUE	visual encounter survey	minute	Bombus	Genus	65	181		AD1_2006__Diekoetter 1 65	AD1_2006__Diekoetter 1	AD1_2006__Diekoetter 1 65	2001-06-01	2001-08-31	month	353.5534		70		Cropland	Google maps	Intense use	Representative part of a fragmented landscape				8.93160273718	50.7851840029	0	Germany	Western Europe	Europe	0	Western European Broadleaf Forests	Temperate Broadleaf & Mixed Forests	Palearctic		2	Hymenoptera
AD1_2006__Diekoetter	Diekötter et al 2006	1	Diekoetter2006_grid	AD1_2006__Diekoetter 1	abundance	individuals	Abundance	TRUE	TRUE	visual encounter survey	minute	Bombus	Genus	66	182		AD1_2006__Diekoetter 1 66	AD1_2006__Diekoetter 1	AD1_2006__Diekoetter 1 66	2001-06-01	2001-08-31	month	353.5534		70		Cropland	Google maps	Intense use	Representative part of a fragmented landscape				8.93869279336	50.7851879075	0	Germany	Western Europe	Europe	0	Western European Broadleaf Forests	Temperate Broadleaf & Mixed Forests	Palearctic		2	Hymenoptera
AD1_2006__Diekoetter	Diekötter et al 2006	1	Diekoetter2006_grid	AD1_2006__Diekoetter 1	abundance	individuals	Abundance	TRUE	TRUE	visual encounter survey	minute	Bombus	Genus	67	183		AD1_2006__Diekoetter 1 67	AD1_2006__Diekoetter 1	AD1_2006__Diekoetter 1 67	2001-06-01	2001-08-31	month	353.5534		70		Cropland	Google maps	Intense use	Representative part of a fragmented landscape				8.93160923555	50.7806893825	0	Germany	Western Europe	Europe	0	Western European Broadleaf Forests	Temperate Broadleaf & Mixed Forests	Palearctic		2	Hymenoptera
AD1_2006__Diekoetter	Diekötter et al 2006	1	Diekoetter2006_grid	AD1_2006__Diekoetter 1	abundance	individuals	Abundance	TRUE	TRUE	visual encounter survey	minute	Bombus	Genus	68	184		AD1_2006__Diekoetter 1 68	AD1_2006__Diekoetter 1	AD1_2006__Diekoetter 1 68	2001-06-01	2001-08-31	month	353.5534		70		Cannot decide	Google maps	Intense use	Cannot decide				8.93869861204	50.7806932865	0	Germany	Western Europe	Europe	0	Western European Broadleaf Forests	Temperate Broadleaf & Mixed Forests	Palearctic		2	Hymenoptera
AD1_2006__Diekoetter	Diekötter et al 2006	1	Diekoetter2006_grid	AD1_2006__Diekoetter 1	abundance	individuals	Abundance	TRUE	TRUE	visual encounter survey	minute	Bombus	Genus	69	201		AD1_2006__Diekoetter 1 69	AD1_2006__Diekoetter 1	AD1_2006__Diekoetter 1 69	2001-06-01	2001-08-31	month	353.5534		70		Cropland	Google maps	Intense use	Representative part of a fragmented landscape				8.8323742276	50.7760948787	0	Germany	Western Europe	Europe	0	Western European Broadleaf Forests	Temperate Broadleaf & Mixed Forests	Palearctic		2	Hymenoptera
AD1_2006__Diekoetter	Diekötter et al 2006	1	Diekoetter2006_grid	AD1_2006__Diekoetter 1	abundance	individuals	Abundance	TRUE	TRUE	visual encounter survey	minute	Bombus	Genus	70	202		AD1_2006__Diekoetter 1 70	AD1_2006__Diekoetter 1	AD1_2006__Diekoetter 1 70	2001-06-01	2001-08-31	month	353.5534		70		Cropland	Google maps	Intense use	Representative part of a fragmented landscape				8.83946288556	50.7761048131	0	Germany	Western Europe	Europe	0	Western European Broadleaf Forests	Temperate Broadleaf & Mixed Forests	Palearctic		2	Hymenoptera
AD1_2006__Diekoetter	Diekötter et al 2006	1	Diekoetter2006_grid	AD1_2006__Diekoetter 1	abundance	individuals	Abundance	TRUE	TRUE	visual encounter survey	minute	Bombus	Genus	71	203		AD1_2006__Diekoetter 1 71	AD1_2006__Diekoetter 1	AD1_2006__Diekoetter 1 71	2001-06-01	2001-08-31	month	353.5534		70		Cropland	Google maps	Intense use	Representative part of a fragmented landscape				8.83239023327	50.7716002671	0	Germany	Western Europe	Europe	0	Western European Broadleaf Forests	Temperate Broadleaf & Mixed Forests	Palearctic		2	Hymenoptera
AD1_2006__Diekoetter	Diekötter et al 2006	1	Diekoetter2006_grid	AD1_2006__Diekoetter 1	abundance	individuals	Abundance	TRUE	TRUE	visual encounter survey	minute	Bombus	Genus	72	204		AD1_2006__Diekoetter 1 72	AD1_2006__Diekoetter 1	AD1_2006__Diekoetter 1 72	2001-06-01	2001-08-31	month	353.5534		70		Cropland	Google maps	Intense use	Representative part of a fragmented landscape				8.83947821191	50.7716102	0	Germany	Western Europe	Europe	0	Western European Broadleaf Forests	Temperate Broadleaf & Mixed Forests	Palearctic		2	Hymenoptera
AD1_2006__Diekoetter	Diekötter et al 2006	1	Diekoetter2006_grid	AD1_2006__Diekoetter 1	abundance	individuals	Abundance	TRUE	TRUE	visual encounter survey	minute	Bombus	Genus	73	211		AD1_2006__Diekoetter 1 73	AD1_2006__Diekoetter 1	AD1_2006__Diekoetter 1 73	2001-06-01	2001-08-31	month	353.5534		70		Cropland	Google maps	Intense use	Representative part of a fragmented landscape				8.86072888227	50.7761320316	0	Germany	Western Europe	Europe	0	Western European Broadleaf Forests	Temperate Broadleaf & Mixed Forests	Palearctic		2	Hymenoptera
AD1_2006__Diekoetter	Diekötter et al 2006	1	Diekoetter2006_grid	AD1_2006__Diekoetter 1	abundance	individuals	Abundance	TRUE	TRUE	visual encounter survey	minute	Bombus	Genus	74	212		AD1_2006__Diekoetter 1 74	AD1_2006__Diekoetter 1	AD1_2006__Diekoetter 1 74	2001-06-01	2001-08-31	month	353.5534		70		Cropland	Google maps	Intense use	Representative part of a fragmented landscape				8.86781755485	50.7761402428	0	Germany	Western Europe	Europe	0	Western European Broadleaf Forests	Temperate Broadleaf & Mixed Forests	Palearctic		2	Hymenoptera
AD1_2006__Diekoetter	Diekötter et al 2006	1	Diekoetter2006_grid	AD1_2006__Diekoetter 1	abundance	individuals	Abundance	TRUE	TRUE	visual encounter survey	minute	Bombus	Genus	75	213		AD1_2006__Diekoetter 1 75	AD1_2006__Diekoetter 1	AD1_2006__Diekoetter 1 75	2001-06-01	2001-08-31	month	353.5534		70		Cropland	Google maps	Intense use	Representative part of a fragmented landscape				8.86074217064	50.7716374141	0	Germany	Western Europe	Europe	0	Western European Broadleaf Forests	Temperate Broadleaf & Mixed Forests	Palearctic		2	Hymenoptera
AD1_2006__Diekoetter	Diekötter et al 2006	1	Diekoetter2006_grid	AD1_2006__Diekoetter 1	abundance	individuals	Abundance	TRUE	TRUE	visual encounter survey	minute	Bombus	Genus	76	214		AD1_2006__Diekoetter 1 76	AD1_2006__Diekoetter 1	AD1_2006__Diekoetter 1 76	2001-06-01	2001-08-31	month	353.5534		70		Cropland	Google maps	Intense use	Representative part of a fragmented landscape				8.8678301639	50.7716456241	0	Germany	Western Europe	Europe	0	Western European Broadleaf Forests	Temperate Broadleaf & Mixed Forests	Palearctic		2	Hymenoptera
AD1_2006__Diekoetter	Diekötter et al 2006	1	Diekoetter2006_grid	AD1_2006__Diekoetter 1	abundance	individuals	Abundance	TRUE	TRUE	visual encounter survey	minute	Bombus	Genus	77	221		AD1_2006__Diekoetter 1 77	AD1_2006__Diekoetter 1	AD1_2006__Diekoetter 1 77	2001-06-01	2001-08-31	month	353.5534		70		Cropland	Google maps	Intense use	Representative part of a fragmented landscape				8.88908359125	50.7761622919	0	Germany	Western Europe	Europe	0	Western European Broadleaf Forests	Temperate Broadleaf & Mixed Forests	Palearctic		2	Hymenoptera
AD1_2006__Diekoetter	Diekötter et al 2006	1	Diekoetter2006_grid	AD1_2006__Diekoetter 1	abundance	individuals	Abundance	TRUE	TRUE	visual encounter survey	minute	Bombus	Genus	78	222		AD1_2006__Diekoetter 1 78	AD1_2006__Diekoetter 1	AD1_2006__Diekoetter 1 78	2001-06-01	2001-08-31	month	353.5534		70		Cropland	Google maps	Intense use	Representative part of a fragmented landscape				8.89617227568	50.77616878	0	Germany	Western Europe	Europe	0	Western European Broadleaf Forests	Temperate Broadleaf & Mixed Forests	Palearctic		2	Hymenoptera
AD1_2006__Diekoetter	Diekötter et al 2006	1	Diekoetter2006_grid	AD1_2006__Diekoetter 1	abundance	individuals	Abundance	TRUE	TRUE	visual encounter survey	minute	Bombus	Genus	79	223		AD1_2006__Diekoetter 1 79	AD1_2006__Diekoetter 1	AD1_2006__Diekoetter 1 79	2001-06-01	2001-08-31	month	353.5534		70		Cannot decide	Google maps	Intense use	Cannot decide				8.88909416231	50.7716676696	0	Germany	Western Europe	Europe	0	Western European Broadleaf Forests	Temperate Broadleaf & Mixed Forests	Palearctic		2	Hymenoptera
AD1_2006__Diekoetter	Diekötter et al 2006	1	Diekoetter2006_grid	AD1_2006__Diekoetter 1	abundance	individuals	Abundance	TRUE	TRUE	visual encounter survey	minute	Bombus	Genus	80	224		AD1_2006__Diekoetter 1 80	AD1_2006__Diekoetter 1	AD1_2006__Diekoetter 1 80	2001-06-01	2001-08-31	month	353.5534		70		Cropland	Google maps	Intense use	Representative part of a fragmented landscape				8.8961821674	50.7716741567	0	Germany	Western Europe	Europe	0	Western European Broadleaf Forests	Temperate Broadleaf & Mixed Forests	Palearctic		2	Hymenoptera
AD1_2006__Diekoetter	Diekötter et al 2006	1	Diekoetter2006_grid	AD1_2006__Diekoetter 1	abundance	individuals	Abundance	TRUE	TRUE	visual encounter survey	minute	Bombus	Genus	81	231		AD1_2006__Diekoetter 1 81	AD1_2006__Diekoetter 1	AD1_2006__Diekoetter 1 81	2001-06-01	2001-08-31	month	353.5534		70		Cropland	Google maps	Intense use	Representative part of a fragmented landscape				8.91743834344	50.7761856595	0	Germany	Western Europe	Europe	0	Western European Broadleaf Forests	Temperate Broadleaf & Mixed Forests	Palearctic		2	Hymenoptera
AD1_2006__Diekoetter	Diekötter et al 2006	1	Diekoetter2006_grid	AD1_2006__Diekoetter 1	abundance	individuals	Abundance	TRUE	TRUE	visual encounter survey	minute	Bombus	Genus	82	232		AD1_2006__Diekoetter 1 82	AD1_2006__Diekoetter 1	AD1_2006__Diekoetter 1 82	2001-06-01	2001-08-31	month	353.5534		70		Cropland	Google maps	Intense use	Representative part of a fragmented landscape				8.92452703693	50.7761904244	0	Germany	Western Europe	Europe	0	Western European Broadleaf Forests	Temperate Broadleaf & Mixed Forests	Palearctic		2	Hymenoptera
AD1_2006__Diekoetter	Diekötter et al 2006	1	Diekoetter2006_grid	AD1_2006__Diekoetter 1	abundance	individuals	Abundance	TRUE	TRUE	visual encounter survey	minute	Bombus	Genus	83	233		AD1_2006__Diekoetter 1 83	AD1_2006__Diekoetter 1	AD1_2006__Diekoetter 1 83	2001-06-01	2001-08-31	month	353.5534		70		Cropland	Google maps	Intense use	Representative part of a fragmented landscape				8.91744619716	50.7716910336	0	Germany	Western Europe	Europe	0	Western European Broadleaf Forests	Temperate Broadleaf & Mixed Forests	Palearctic		2	Hymenoptera
AD1_2006__Diekoetter	Diekötter et al 2006	1	Diekoetter2006_grid	AD1_2006__Diekoetter 1	abundance	individuals	Abundance	TRUE	TRUE	visual encounter survey	minute	Bombus	Genus	84	234		AD1_2006__Diekoetter 1 84	AD1_2006__Diekoetter 1	AD1_2006__Diekoetter 1 84	2001-06-01	2001-08-31	month	353.5534		70		Cropland	Google maps	Intense use	Representative part of a fragmented landscape				8.92453421132	50.7716957977	0	Germany	Western Europe	Europe	0	Western European Broadleaf Forests	Temperate Broadleaf & Mixed Forests	Palearctic		2	Hymenoptera
AD1_2006__Diekoetter	Diekötter et al 2006	1	Diekoetter2006_grid	AD1_2006__Diekoetter 1	abundance	individuals	Abundance	TRUE	TRUE	visual encounter survey	minute	Bombus	Genus	85	241		AD1_2006__Diekoetter 1 85	AD1_2006__Diekoetter 1	AD1_2006__Diekoetter 1 85	2001-06-01	2001-08-31	month	353.5534		70		Pasture	Google maps	Intense use	Representative part of a fragmented landscape				8.9457931277	50.7762021345	0	Germany	Western Europe	Europe	0	Western European Broadleaf Forests	Temperate Broadleaf & Mixed Forests	Palearctic		2	Hymenoptera
AD1_2006__Diekoetter	Diekötter et al 2006	1	Diekoetter2006_grid	AD1_2006__Diekoetter 1	abundance	individuals	Abundance	TRUE	TRUE	visual encounter survey	minute	Bombus	Genus	86	242		AD1_2006__Diekoetter 1 86	AD1_2006__Diekoetter 1	AD1_2006__Diekoetter 1 86	2001-06-01	2001-08-31	month	353.5534		70		Cropland	Google maps	Intense use	Representative part of a fragmented landscape				8.95288182748	50.7762051763	0	Germany	Western Europe	Europe	0	Western European Broadleaf Forests	Temperate Broadleaf & Mixed Forests	Palearctic		2	Hymenoptera
AD1_2006__Diekoetter	Diekötter et al 2006	1	Diekoetter2006_grid	AD1_2006__Diekoetter 1	abundance	individuals	Abundance	TRUE	TRUE	visual encounter survey	minute	Bombus	Genus	87	243		AD1_2006__Diekoetter 1 87	AD1_2006__Diekoetter 1	AD1_2006__Diekoetter 1 87	2001-06-01	2001-08-31	month	353.5534		70		Cropland	Google maps	Intense use	Representative part of a fragmented landscape				8.94579826408	50.7717075059	0	Germany	Western Europe	Europe	0	Western European Broadleaf Forests	Temperate Broadleaf & Mixed Forests	Palearctic		2	Hymenoptera
AD1_2006__Diekoetter	Diekötter et al 2006	1	Diekoetter2006_grid	AD1_2006__Diekoetter 1	abundance	individuals	Abundance	TRUE	TRUE	visual encounter survey	minute	Bombus	Genus	88	244		AD1_2006__Diekoetter 1 88	AD1_2006__Diekoetter 1	AD1_2006__Diekoetter 1 88	2001-06-01	2001-08-31	month	353.5534		70		Cropland	Google maps	Intense use	Representative part of a fragmented landscape				8.95288628452	50.7717105472	0	Germany	Western Europe	Europe	0	Western European Broadleaf Forests	Temperate Broadleaf & Mixed Forests	Palearctic		2	Hymenoptera
AD1_2006__Diekoetter	Diekötter et al 2006	1	Diekoetter2006_grid	AD1_2006__Diekoetter 1	abundance	individuals	Abundance	TRUE	TRUE	visual encounter survey	minute	Bombus	Genus	89	261		AD1_2006__Diekoetter 1 89	AD1_2006__Diekoetter 1	AD1_2006__Diekoetter 1 89	2001-06-01	2001-08-31	month	353.5534		70		Cropland	Google maps	Intense use	Representative part of a fragmented landscape				8.84658083775	50.767125084	0	Germany	Western Europe	Europe	0	Western European Broadleaf Forests	Temperate Broadleaf & Mixed Forests	Palearctic		2	Hymenoptera
AD1_2006__Diekoetter	Diekötter et al 2006	1	Diekoetter2006_grid	AD1_2006__Diekoetter 1	abundance	individuals	Abundance	TRUE	TRUE	visual encounter survey	minute	Bombus	Genus	90	262		AD1_2006__Diekoetter 1 90	AD1_2006__Diekoetter 1	AD1_2006__Diekoetter 1 90	2001-06-01	2001-08-31	month	353.5534		70		Cropland	Google maps	Intense use	Representative part of a fragmented landscape				8.8536681449	50.7671341539	0	Germany	Western Europe	Europe	0	Western European Broadleaf Forests	Temperate Broadleaf & Mixed Forests	Palearctic		2	Hymenoptera
AD1_2006__Diekoetter	Diekötter et al 2006	1	Diekoetter2006_grid	AD1_2006__Diekoetter 1	abundance	individuals	Abundance	TRUE	TRUE	visual encounter survey	minute	Bombus	Genus	91	263		AD1_2006__Diekoetter 1 91	AD1_2006__Diekoetter 1	AD1_2006__Diekoetter 1 91	2001-06-01	2001-08-31	month	353.5534		70		Cannot decide	Google maps	Intense use	Cannot decide				8.8465954773	50.7626304624	0	Germany	Western Europe	Europe	0	Western European Broadleaf Forests	Temperate Broadleaf & Mixed Forests	Palearctic		2	Hymenoptera
AD1_2006__Diekoetter	Diekötter et al 2006	1	Diekoetter2006_grid	AD1_2006__Diekoetter 1	abundance	individuals	Abundance	TRUE	TRUE	visual encounter survey	minute	Bombus	Genus	92	264		AD1_2006__Diekoetter 1 92	AD1_2006__Diekoetter 1	AD1_2006__Diekoetter 1 92	2001-06-01	2001-08-31	month	353.5534		70		Cannot decide	Google maps	Intense use	Cannot decide				8.85368210547	50.7626395309	0	Germany	Western Europe	Europe	0	Western European Broadleaf Forests	Temperate Broadleaf & Mixed Forests	Palearctic		2	Hymenoptera
AD1_2006__Diekoetter	Diekötter et al 2006	1	Diekoetter2006_grid	AD1_2006__Diekoetter 1	abundance	individuals	Abundance	TRUE	TRUE	visual encounter survey	minute	Bombus	Genus	93	271		AD1_2006__Diekoetter 1 93	AD1_2006__Diekoetter 1	AD1_2006__Diekoetter 1 93	2001-06-01	2001-08-31	month	353.5534		70		Cropland	Google maps	Intense use	Representative part of a fragmented landscape				8.87493008705	50.7671587799	0	Germany	Western Europe	Europe	0	Western European Broadleaf Forests	Temperate Broadleaf & Mixed Forests	Palearctic		2	Hymenoptera
AD1_2006__Diekoetter	Diekötter et al 2006	1	Diekoetter2006_grid	AD1_2006__Diekoetter 1	abundance	individuals	Abundance	TRUE	TRUE	visual encounter survey	minute	Bombus	Genus	94	272		AD1_2006__Diekoetter 1 94	AD1_2006__Diekoetter 1	AD1_2006__Diekoetter 1 94	2001-06-01	2001-08-31	month	353.5534		70		Cropland	Google maps	Intense use	Representative part of a fragmented landscape				8.88201740742	50.7671661272	0	Germany	Western Europe	Europe	0	Western European Broadleaf Forests	Temperate Broadleaf & Mixed Forests	Palearctic		2	Hymenoptera
AD1_2006__Diekoetter	Diekötter et al 2006	1	Diekoetter2006_grid	AD1_2006__Diekoetter 1	abundance	individuals	Abundance	TRUE	TRUE	visual encounter survey	minute	Bombus	Genus	95	273		AD1_2006__Diekoetter 1 95	AD1_2006__Diekoetter 1	AD1_2006__Diekoetter 1 95	2001-06-01	2001-08-31	month	353.5534		70		Cropland	Google maps	Intense use	Representative part of a fragmented landscape				8.87494201067	50.7626641529	0	Germany	Western Europe	Europe	0	Western European Broadleaf Forests	Temperate Broadleaf & Mixed Forests	Palearctic		2	Hymenoptera
AD1_2006__Diekoetter	Diekötter et al 2006	1	Diekoetter2006_grid	AD1_2006__Diekoetter 1	abundance	individuals	Abundance	TRUE	TRUE	visual encounter survey	minute	Bombus	Genus	96	274		AD1_2006__Diekoetter 1 96	AD1_2006__Diekoetter 1	AD1_2006__Diekoetter 1 96	2001-06-01	2001-08-31	month	353.5534		70		Urban	Google maps	Light use	Representative part of a fragmented landscape				8.88202865206	50.7626714991	0	Germany	Western Europe	Europe	0	Western European Broadleaf Forests	Temperate Broadleaf & Mixed Forests	Palearctic		2	Hymenoptera
AD1_2006__Diekoetter	Diekötter et al 2006	1	Diekoetter2006_grid	AD1_2006__Diekoetter 1	abundance	individuals	Abundance	TRUE	TRUE	visual encounter survey	minute	Bombus	Genus	97	281		AD1_2006__Diekoetter 1 97	AD1_2006__Diekoetter 1	AD1_2006__Diekoetter 1 97	2001-06-01	2001-08-31	month	353.5534		70		Secondary vegetation (indeterminate age)	Google maps	Intense use	Within remnant patch (perhaps at its edge) that is surrounded by other habitats				8.90327938507	50.7671855853	0	Germany	Western Europe	Europe	0	Western European Broadleaf Forests	Temperate Broadleaf & Mixed Forests	Palearctic		2	Hymenoptera
AD1_2006__Diekoetter	Diekötter et al 2006	1	Diekoetter2006_grid	AD1_2006__Diekoetter 1	abundance	individuals	Abundance	TRUE	TRUE	visual encounter survey	minute	Bombus	Genus	98	282		AD1_2006__Diekoetter 1 98	AD1_2006__Diekoetter 1	AD1_2006__Diekoetter 1 98	2001-06-01	2001-08-31	month	353.5534		70		Cropland	Google maps	Intense use	Representative part of a fragmented landscape				8.91036671588	50.76719121	0	Germany	Western Europe	Europe	0	Western European Broadleaf Forests	Temperate Broadleaf & Mixed Forests	Palearctic		2	Hymenoptera
AD1_2006__Diekoetter	Diekötter et al 2006	1	Diekoetter2006_grid	AD1_2006__Diekoetter 1	abundance	individuals	Abundance	TRUE	TRUE	visual encounter survey	minute	Bombus	Genus	99	283		AD1_2006__Diekoetter 1 99	AD1_2006__Diekoetter 1	AD1_2006__Diekoetter 1 99	2001-06-01	2001-08-31	month	353.5534		70		Cropland	Google maps	Intense use	Representative part of a fragmented landscape				8.90328859275	50.7626909541	0	Germany	Western Europe	Europe	0	Western European Broadleaf Forests	Temperate Broadleaf & Mixed Forests	Palearctic		2	Hymenoptera
AD1_2006__Diekoetter	Diekötter et al 2006	1	Diekoetter2006_grid	AD1_2006__Diekoetter 1	abundance	individuals	Abundance	TRUE	TRUE	visual encounter survey	minute	Bombus	Genus	100	284		AD1_2006__Diekoetter 1 100	AD1_2006__Diekoetter 1	AD1_2006__Diekoetter 1 100	2001-06-01	2001-08-31	month	353.5534		70		Cropland	Google maps	Intense use	Representative part of a fragmented landscape				8.91037524458	50.762696578	0	Germany	Western Europe	Europe	0	Western European Broadleaf Forests	Temperate Broadleaf & Mixed Forests	Palearctic		2	Hymenoptera
AD1_2006__Diekoetter	Diekötter et al 2006	1	Diekoetter2006_grid	AD1_2006__Diekoetter 1	abundance	individuals	Abundance	TRUE	TRUE	visual encounter survey	minute	Bombus	Genus	101	291		AD1_2006__Diekoetter 1 101	AD1_2006__Diekoetter 1	AD1_2006__Diekoetter 1 101	2001-06-01	2001-08-31	month	353.5534		70		Cropland	Google maps	Intense use	Representative part of a fragmented landscape				8.9316287207	50.7672055003	0	Germany	Western Europe	Europe	0	Western European Broadleaf Forests	Temperate Broadleaf & Mixed Forests	Palearctic		2	Hymenoptera
AD1_2006__Diekoetter	Diekötter et al 2006	1	Diekoetter2006_grid	AD1_2006__Diekoetter 1	abundance	individuals	Abundance	TRUE	TRUE	visual encounter survey	minute	Bombus	Genus	102	292		AD1_2006__Diekoetter 1 102	AD1_2006__Diekoetter 1	AD1_2006__Diekoetter 1 102	2001-06-01	2001-08-31	month	353.5534		70		Cropland	Google maps	Intense use	Representative part of a fragmented landscape				8.93871605918	50.7672094024	0	Germany	Western Europe	Europe	0	Western European Broadleaf Forests	Temperate Broadleaf & Mixed Forests	Palearctic		2	Hymenoptera
AD1_2006__Diekoetter	Diekötter et al 2006	1	Diekoetter2006_grid	AD1_2006__Diekoetter 1	abundance	individuals	Abundance	TRUE	TRUE	visual encounter survey	minute	Bombus	Genus	103	293		AD1_2006__Diekoetter 1 103	AD1_2006__Diekoetter 1	AD1_2006__Diekoetter 1 103	2001-06-01	2001-08-31	month	353.5534		70		Cropland	Google maps	Intense use	Representative part of a fragmented landscape				8.93163521243	50.762710866	0	Germany	Western Europe	Europe	0	Western European Broadleaf Forests	Temperate Broadleaf & Mixed Forests	Palearctic		2	Hymenoptera
AD1_2006__Diekoetter	Diekötter et al 2006	1	Diekoetter2006_grid	AD1_2006__Diekoetter 1	abundance	individuals	Abundance	TRUE	TRUE	visual encounter survey	minute	Bombus	Genus	104	294		AD1_2006__Diekoetter 1 104	AD1_2006__Diekoetter 1	AD1_2006__Diekoetter 1 104	2001-06-01	2001-08-31	month	353.5534		70		Cropland	Google maps	Intense use	Representative part of a fragmented landscape				8.93872187193	50.7627147675	0	Germany	Western Europe	Europe	0	Western European Broadleaf Forests	Temperate Broadleaf & Mixed Forests	Palearctic		2	Hymenoptera
AD1_2006__Diekoetter	Diekötter et al 2006	1	Diekoetter2006_grid	AD1_2006__Diekoetter 1	abundance	individuals	Abundance	TRUE	TRUE	visual encounter survey	minute	Bombus	Genus	105	311		AD1_2006__Diekoetter 1 105	AD1_2006__Diekoetter 1	AD1_2006__Diekoetter 1 105	2001-06-01	2001-08-31	month	353.5534		70		Urban	Google maps	Light use	Representative part of a fragmented landscape				8.8607820154	50.7581535409	0	Germany	Western Europe	Europe	0	Western European Broadleaf Forests	Temperate Broadleaf & Mixed Forests	Palearctic		2	Hymenoptera
AD1_2006__Diekoetter	Diekötter et al 2006	1	Diekoetter2006_grid	AD1_2006__Diekoetter 1	abundance	individuals	Abundance	TRUE	TRUE	visual encounter survey	minute	Bombus	Genus	106	312		AD1_2006__Diekoetter 1 106	AD1_2006__Diekoetter 1	AD1_2006__Diekoetter 1 106	2001-06-01	2001-08-31	month	353.5534		70		Cropland	Google maps	Intense use	Representative part of a fragmented landscape				8.86786797171	50.758161747	0	Germany	Western Europe	Europe	0	Western European Broadleaf Forests	Temperate Broadleaf & Mixed Forests	Palearctic		2	Hymenoptera
AD1_2006__Diekoetter	Diekötter et al 2006	1	Diekoetter2006_grid	AD1_2006__Diekoetter 1	abundance	individuals	Abundance	TRUE	TRUE	visual encounter survey	minute	Bombus	Genus	107	313		AD1_2006__Diekoetter 1 107	AD1_2006__Diekoetter 1	AD1_2006__Diekoetter 1 107	2001-06-01	2001-08-31	month	353.5534		70		Secondary vegetation (indeterminate age)	Google maps	Intense use	Within remnant patch (perhaps at its edge) that is surrounded by other habitats				8.8607952902	50.7536589096	0	Germany	Western Europe	Europe	0	Western European Broadleaf Forests	Temperate Broadleaf & Mixed Forests	Palearctic		2	Hymenoptera
AD1_2006__Diekoetter	Diekötter et al 2006	1	Diekoetter2006_grid	AD1_2006__Diekoetter 1	abundance	individuals	Abundance	TRUE	TRUE	visual encounter survey	minute	Bombus	Genus	108	314		AD1_2006__Diekoetter 1 108	AD1_2006__Diekoetter 1	AD1_2006__Diekoetter 1 108	2001-06-01	2001-08-31	month	353.5534		70		Secondary vegetation (indeterminate age)	Google maps	Intense use	Within remnant patch (perhaps at its edge) that is surrounded by other habitats				8.86788056788	50.7536671143	0	Germany	Western Europe	Europe	0	Western European Broadleaf Forests	Temperate Broadleaf & Mixed Forests	Palearctic		2	Hymenoptera
AD1_2006__Diekoetter	Diekötter et al 2006	1	Diekoetter2006_grid	AD1_2006__Diekoetter 1	abundance	individuals	Abundance	TRUE	TRUE	visual encounter survey	minute	Bombus	Genus	109	321		AD1_2006__Diekoetter 1 109	AD1_2006__Diekoetter 1	AD1_2006__Diekoetter 1 109	2001-06-01	2001-08-31	month	353.5534		70		Cropland	Google maps	Intense use	Representative part of a fragmented landscape				8.88912585928	50.758183782	0	Germany	Western Europe	Europe	0	Western European Broadleaf Forests	Temperate Broadleaf & Mixed Forests	Palearctic		2	Hymenoptera
AD1_2006__Diekoetter	Diekötter et al 2006	1	Diekoetter2006_grid	AD1_2006__Diekoetter 1	abundance	individuals	Abundance	TRUE	TRUE	visual encounter survey	minute	Bombus	Genus	110	322		AD1_2006__Diekoetter 1 110	AD1_2006__Diekoetter 1	AD1_2006__Diekoetter 1 110	2001-06-01	2001-08-31	month	353.5534		70		Cropland	Google maps	Intense use	Representative part of a fragmented landscape				8.89621182742	50.758190266	0	Germany	Western Europe	Europe	0	Western European Broadleaf Forests	Temperate Broadleaf & Mixed Forests	Palearctic		2	Hymenoptera
AD1_2006__Diekoetter	Diekötter et al 2006	1	Diekoetter2006_grid	AD1_2006__Diekoetter 1	abundance	individuals	Abundance	TRUE	TRUE	visual encounter survey	minute	Bombus	Genus	111	323		AD1_2006__Diekoetter 1 111	AD1_2006__Diekoetter 1	AD1_2006__Diekoetter 1 111	2001-06-01	2001-08-31	month	353.5534		70		Cropland	Google maps	Intense use	Representative part of a fragmented landscape				8.88913641954	50.7536891459	0	Germany	Western Europe	Europe	0	Western European Broadleaf Forests	Temperate Broadleaf & Mixed Forests	Palearctic		2	Hymenoptera
AD1_2006__Diekoetter	Diekötter et al 2006	1	Diekoetter2006_grid	AD1_2006__Diekoetter 1	abundance	individuals	Abundance	TRUE	TRUE	visual encounter survey	minute	Bombus	Genus	112	324		AD1_2006__Diekoetter 1 112	AD1_2006__Diekoetter 1	AD1_2006__Diekoetter 1 112	2001-06-01	2001-08-31	month	353.5534		70		Secondary vegetation (indeterminate age)	Google maps	Intense use	Within remnant patch (perhaps at its edge) that is surrounded by other habitats				8.89622170905	50.7536956288	0	Germany	Western Europe	Europe	0	Western European Broadleaf Forests	Temperate Broadleaf & Mixed Forests	Palearctic		2	Hymenoptera
AD1_2006__Diekoetter	Diekötter et al 2006	1	Diekoetter2006_grid	AD1_2006__Diekoetter 1	abundance	individuals	Abundance	TRUE	TRUE	visual encounter survey	minute	Bombus	Genus	113	331		AD1_2006__Diekoetter 1 113	AD1_2006__Diekoetter 1	AD1_2006__Diekoetter 1 113	2001-06-01	2001-08-31	month	353.5534		70		Cannot decide	Google maps	Intense use	Cannot decide				8.9174697463	50.7582071348	0	Germany	Western Europe	Europe	0	Western European Broadleaf Forests	Temperate Broadleaf & Mixed Forests	Palearctic		2	Hymenoptera
AD1_2006__Diekoetter	Diekötter et al 2006	1	Diekoetter2006_grid	AD1_2006__Diekoetter 1	abundance	individuals	Abundance	TRUE	TRUE	visual encounter survey	minute	Bombus	Genus	114	332		AD1_2006__Diekoetter 1 114	AD1_2006__Diekoetter 1	AD1_2006__Diekoetter 1 114	2001-06-01	2001-08-31	month	353.5534		70		Secondary vegetation (indeterminate age)	Google maps	Intense use	Within remnant patch (perhaps at its edge) that is surrounded by other habitats				8.92455572349	50.7582118968	0	Germany	Western Europe	Europe	0	Western European Broadleaf Forests	Temperate Broadleaf & Mixed Forests	Palearctic		2	Hymenoptera
AD1_2006__Diekoetter	Diekötter et al 2006	1	Diekoetter2006_grid	AD1_2006__Diekoetter 1	abundance	individuals	Abundance	TRUE	TRUE	visual encounter survey	minute	Bombus	Genus	115	333		AD1_2006__Diekoetter 1 115	AD1_2006__Diekoetter 1	AD1_2006__Diekoetter 1 115	2001-06-01	2001-08-31	month	353.5534		70		Secondary vegetation (indeterminate age)	Google maps	Light use	Within remnant patch (perhaps at its edge) that is surrounded by other habitats				8.917477592	50.753712495	0	Germany	Western Europe	Europe	0	Western European Broadleaf Forests	Temperate Broadleaf & Mixed Forests	Palearctic		2	Hymenoptera
AD1_2006__Diekoetter	Diekötter et al 2006	1	Diekoetter2006_grid	AD1_2006__Diekoetter 1	abundance	individuals	Abundance	TRUE	TRUE	visual encounter survey	minute	Bombus	Genus	116	334		AD1_2006__Diekoetter 1 116	AD1_2006__Diekoetter 1	AD1_2006__Diekoetter 1 116	2001-06-01	2001-08-31	month	353.5534		70		Secondary vegetation (indeterminate age)	Google maps	Light use	Within remnant patch (perhaps at its edge) that is surrounded by other habitats				8.92456289056	50.7537172561	0	Germany	Western Europe	Europe	0	Western European Broadleaf Forests	Temperate Broadleaf & Mixed Forests	Palearctic		2	Hymenoptera
AD1_2006__Diekoetter	Diekötter et al 2006	1	Diekoetter2006_grid	AD1_2006__Diekoetter 1	abundance	individuals	Abundance	TRUE	TRUE	visual encounter survey	minute	Bombus	Genus	117	341		AD1_2006__Diekoetter 1 117	AD1_2006__Diekoetter 1	AD1_2006__Diekoetter 1 117	2001-06-01	2001-08-31	month	353.5534		70		Cropland	Google maps	Intense use	Representative part of a fragmented landscape				8.94581366535	50.7582235994	0	Germany	Western Europe	Europe	0	Western European Broadleaf Forests	Temperate Broadleaf & Mixed Forests	Palearctic		2	Hymenoptera
AD1_2006__Diekoetter	Diekötter et al 2006	1	Diekoetter2006_grid	AD1_2006__Diekoetter 1	abundance	individuals	Abundance	TRUE	TRUE	visual encounter survey	minute	Bombus	Genus	118	342		AD1_2006__Diekoetter 1 118	AD1_2006__Diekoetter 1	AD1_2006__Diekoetter 1 118	2001-06-01	2001-08-31	month	353.5534		70		Cropland	Google maps	Intense use	Representative part of a fragmented landscape				8.95289964882	50.7582266392	0	Germany	Western Europe	Europe	0	Western European Broadleaf Forests	Temperate Broadleaf & Mixed Forests	Palearctic		2	Hymenoptera
AD1_2006__Diekoetter	Diekötter et al 2006	1	Diekoetter2006_grid	AD1_2006__Diekoetter 1	abundance	individuals	Abundance	TRUE	TRUE	visual encounter survey	minute	Bombus	Genus	119	343		AD1_2006__Diekoetter 1 119	AD1_2006__Diekoetter 1	AD1_2006__Diekoetter 1 119	2001-06-01	2001-08-31	month	353.5534		70		Cropland	Google maps	Intense use	Representative part of a fragmented landscape				8.94581879649	50.7537289569	0	Germany	Western Europe	Europe	0	Western European Broadleaf Forests	Temperate Broadleaf & Mixed Forests	Palearctic		2	Hymenoptera
AD1_2006__Diekoetter	Diekötter et al 2006	1	Diekoetter2006_grid	AD1_2006__Diekoetter 1	abundance	individuals	Abundance	TRUE	TRUE	visual encounter survey	minute	Bombus	Genus	120	344		AD1_2006__Diekoetter 1 120	AD1_2006__Diekoetter 1	AD1_2006__Diekoetter 1 120	2001-06-01	2001-08-31	month	353.5534		70		Cropland	Google maps	Intense use	Representative part of a fragmented landscape				8.95290410132	50.7537319963	0	Germany	Western Europe	Europe	0	Western European Broadleaf Forests	Temperate Broadleaf & Mixed Forests	Palearctic		2	Hymenoptera
AD1_2006__Diekoetter	Diekötter et al 2006	1	Diekoetter2006_grid	AD1_2006__Diekoetter 1	abundance	individuals	Abundance	TRUE	TRUE	visual encounter survey	minute	Bombus	Genus	121	351		AD1_2006__Diekoetter 1 121	AD1_2006__Diekoetter 1	AD1_2006__Diekoetter 1 121	2001-06-01	2001-08-31	month	353.5534		70		Secondary vegetation (indeterminate age)	Google maps	Light use	Within remnant patch (perhaps at its edge) that is surrounded by other habitats				8.93165467771	50.7492269421	0	Germany	Western Europe	Europe	0	Western European Broadleaf Forests	Temperate Broadleaf & Mixed Forests	Palearctic		2	Hymenoptera
AD1_2006__Diekoetter	Diekötter et al 2006	1	Diekoetter2006_grid	AD1_2006__Diekoetter 1	abundance	individuals	Abundance	TRUE	TRUE	visual encounter survey	minute	Bombus	Genus	122	352		AD1_2006__Diekoetter 1 122	AD1_2006__Diekoetter 1	AD1_2006__Diekoetter 1 122	2001-06-01	2001-08-31	month	353.5534		70		Urban	Google maps	Light use	Representative part of a fragmented landscape				8.93873930128	50.7492308417	0	Germany	Western Europe	Europe	0	Western European Broadleaf Forests	Temperate Broadleaf & Mixed Forests	Palearctic		2	Hymenoptera
AD1_2006__Diekoetter	Diekötter et al 2006	1	Diekoetter2006_grid	AD1_2006__Diekoetter 1	abundance	individuals	Abundance	TRUE	TRUE	visual encounter survey	minute	Bombus	Genus	123	353		AD1_2006__Diekoetter 1 123	AD1_2006__Diekoetter 1	AD1_2006__Diekoetter 1 123	2001-06-01	2001-08-31	month	353.5534		70		Secondary vegetation (indeterminate age)	Google maps	Light use	Within remnant patch (perhaps at its edge) that is surrounded by other habitats				8.93166116283	50.7447322938	0	Germany	Western Europe	Europe	0	Western European Broadleaf Forests	Temperate Broadleaf & Mixed Forests	Palearctic		2	Hymenoptera
AD1_2006__Diekoetter	Diekötter et al 2006	1	Diekoetter2006_grid	AD1_2006__Diekoetter 1	abundance	individuals	Abundance	TRUE	TRUE	visual encounter survey	minute	Bombus	Genus	124	354		AD1_2006__Diekoetter 1 124	AD1_2006__Diekoetter 1	AD1_2006__Diekoetter 1 124	2001-06-01	2001-08-31	month	353.5534		70		Cannot decide	Google maps	Intense use	Cannot decide				8.9387451081	50.7447361928	0	Germany	Western Europe	Europe	0	Western European Broadleaf Forests	Temperate Broadleaf & Mixed Forests	Palearctic		2	Hymenoptera
AD1_2006__Marshall	Marshall et al 2006	1	Marshall2006_transect	AD1_2006__Marshall 1	abundance	individuals	Abundance	TRUE	TRUE	aerial transect	minute	Hymenoptera	Order	1	A1	A	AD1_2006__Marshall 1 1	AD1_2006__Marshall 1 A	AD1_2006__Marshall 1 A 1	2003-06-04	2003-07-08	day	61.23724355	15000	15	Arable field (landscape with small fields)	Cropland		Light use	Representative part of a fragmented landscape				-2.87786183499	51.0030857049	0	United Kingdom	Northern Europe	Europe	0	Celtic Broadleaf Forests	Temperate Broadleaf & Mixed Forests	Palearctic		25	Hymenoptera
AD1_2006__Marshall	Marshall et al 2006	1	Marshall2006_transect	AD1_2006__Marshall 1	abundance	individuals	Abundance	TRUE	TRUE	aerial transect	minute	Hymenoptera	Order	2	B1	B	AD1_2006__Marshall 1 2	AD1_2006__Marshall 1 B	AD1_2006__Marshall 1 B 2	2003-06-04	2003-07-08	day	78.58116825	24700	15	Arable field (landscape with small fields)	Cropland		Light use	Representative part of a fragmented landscape				-2.89532542322	51.0218372787	0	United Kingdom	Northern Europe	Europe	0	Celtic Broadleaf Forests	Temperate Broadleaf & Mixed Forests	Palearctic		25	Hymenoptera
AD1_2006__Marshall	Marshall et al 2006	1	Marshall2006_transect	AD1_2006__Marshall 1	abundance	individuals	Abundance	TRUE	TRUE	aerial transect	minute	Hymenoptera	Order	3	C1	C	AD1_2006__Marshall 1 3	AD1_2006__Marshall 1 C	AD1_2006__Marshall 1 C 3	2003-06-04	2003-07-08	day	81.0863737	26300	15	Arable field (landscape with small fields)	Cropland		Light use	Representative part of a fragmented landscape				-2.90592388072	50.9803902137	0	United Kingdom	Northern Europe	Europe	0	Celtic Broadleaf Forests	Temperate Broadleaf & Mixed Forests	Palearctic		25	Hymenoptera
AD1_2006__Marshall	Marshall et al 2006	1	Marshall2006_transect	AD1_2006__Marshall 1	abundance	individuals	Abundance	TRUE	TRUE	aerial transect	minute	Hymenoptera	Order	4	D1	D	AD1_2006__Marshall 1 4	AD1_2006__Marshall 1 D	AD1_2006__Marshall 1 D 4	2003-06-04	2003-07-08	day	173.9252713	121000	15	Arable field (landscape with small fields)	Cropland		Light use	Representative part of a fragmented landscape				-3.1776499659	51.1910885178	0	United Kingdom	Northern Europe	Europe	0	Celtic Broadleaf Forests	Temperate Broadleaf & Mixed Forests	Palearctic		25	Hymenoptera
AD1_2006__Marshall	Marshall et al 2006	1	Marshall2006_transect	AD1_2006__Marshall 1	abundance	individuals	Abundance	TRUE	TRUE	aerial transect	minute	Hymenoptera	Order	5	E1	E	AD1_2006__Marshall 1 5	AD1_2006__Marshall 1 E	AD1_2006__Marshall 1 E 5	2003-06-04	2003-07-08	day	145.77379735	85000	15	Arable field (landscape with small fields)	Cropland		Light use	Representative part of a fragmented landscape				-3.17921263138	51.0840628902	0	United Kingdom	Northern Europe	Europe	0	Celtic Broadleaf Forests	Temperate Broadleaf & Mixed Forests	Palearctic		25	Hymenoptera
AD1_2006__Marshall	Marshall et al 2006	1	Marshall2006_transect	AD1_2006__Marshall 1	abundance	individuals	Abundance	TRUE	TRUE	aerial transect	minute	Hymenoptera	Order	6	F1	F	AD1_2006__Marshall 1 6	AD1_2006__Marshall 1 F	AD1_2006__Marshall 1 F 6	2003-06-04	2003-07-08	day	119.8957881	57500	15	Arable field (landscape with small fields)	Cropland		Light use	Representative part of a fragmented landscape				-3.20097216404	51.0973300839	0	United Kingdom	Northern Europe	Europe	0	Celtic Broadleaf Forests	Temperate Broadleaf & Mixed Forests	Palearctic		25	Hymenoptera
AD1_2006__Marshall	Marshall et al 2006	1	Marshall2006_transect	AD1_2006__Marshall 1	abundance	individuals	Abundance	TRUE	TRUE	aerial transect	minute	Hymenoptera	Order	7	L1	L	AD1_2006__Marshall 1 7	AD1_2006__Marshall 1 L	AD1_2006__Marshall 1 L 7	2003-06-04	2003-07-08	day	112.6942767	50800	15	Arable field (landscape with small fields)	Cropland		Light use	Representative part of a fragmented landscape				-2.97816445939	51.2990340634	0	United Kingdom	Northern Europe	Europe	0	English Lowlands Beech Forests	Temperate Broadleaf & Mixed Forests	Palearctic		25	Hymenoptera
AD1_2006__Marshall	Marshall et al 2006	1	Marshall2006_transect	AD1_2006__Marshall 1	abundance	individuals	Abundance	TRUE	TRUE	aerial transect	minute	Hymenoptera	Order	8	G1	G	AD1_2006__Marshall 1 8	AD1_2006__Marshall 1 G	AD1_2006__Marshall 1 G 8	2003-06-04	2003-07-08	day	243.4132289	237000	15	Arable field (landscape with intermediate sized fields)	Cropland		Light use	Representative part of a fragmented landscape				-2.50484652718	51.038565174	0	United Kingdom	Northern Europe	Europe	0	English Lowlands Beech Forests	Temperate Broadleaf & Mixed Forests	Palearctic		25	Hymenoptera
AD1_2006__Marshall	Marshall et al 2006	1	Marshall2006_transect	AD1_2006__Marshall 1	abundance	individuals	Abundance	TRUE	TRUE	aerial transect	minute	Hymenoptera	Order	9	H1	H	AD1_2006__Marshall 1 9	AD1_2006__Marshall 1 H	AD1_2006__Marshall 1 H 9	2003-06-04	2003-07-08	day	316.227766	4e+05	15	Arable field (landscape with intermediate sized fields)	Cropland		Light use	Representative part of a fragmented landscape				-2.49629890505	51.0395010284	0	United Kingdom	Northern Europe	Europe	0	English Lowlands Beech Forests	Temperate Broadleaf & Mixed Forests	Palearctic		25	Hymenoptera
AD1_2006__Marshall	Marshall et al 2006	1	Marshall2006_transect	AD1_2006__Marshall 1	abundance	individuals	Abundance	TRUE	TRUE	aerial transect	minute	Hymenoptera	Order	10	J1	J	AD1_2006__Marshall 1 10	AD1_2006__Marshall 1 J	AD1_2006__Marshall 1 J 10	2003-06-04	2003-07-08	day	173.20508075	120000	15	Arable field (landscape with intermediate sized fields)	Cropland		Light use	Representative part of a fragmented landscape				-2.44118076618	51.3922070421	0	United Kingdom	Northern Europe	Europe	0	English Lowlands Beech Forests	Temperate Broadleaf & Mixed Forests	Palearctic		25	Hymenoptera
AD1_2006__Marshall	Marshall et al 2006	1	Marshall2006_transect	AD1_2006__Marshall 1	abundance	individuals	Abundance	TRUE	TRUE	aerial transect	minute	Hymenoptera	Order	11	K1	K	AD1_2006__Marshall 1 11	AD1_2006__Marshall 1 K	AD1_2006__Marshall 1 K 11	2003-06-04	2003-07-08	day	142.3024947	81000	15	Arable field (landscape with intermediate sized fields)	Cropland		Light use	Representative part of a fragmented landscape				-2.4460551982	51.3022709861	0	United Kingdom	Northern Europe	Europe	0	English Lowlands Beech Forests	Temperate Broadleaf & Mixed Forests	Palearctic		25	Hymenoptera
AD1_2006__Marshall	Marshall et al 2006	1	Marshall2006_transect	AD1_2006__Marshall 1	abundance	individuals	Abundance	TRUE	TRUE	aerial transect	minute	Hymenoptera	Order	12	M1	M	AD1_2006__Marshall 1 12	AD1_2006__Marshall 1 M	AD1_2006__Marshall 1 M 12	2003-06-04	2003-07-08	day	159.7654531	102100	15	Arable field (landscape with intermediate sized fields)	Cropland		Light use	Representative part of a fragmented landscape				-2.69956382699	51.0879181638	0	United Kingdom	Northern Europe	Europe	0	English Lowlands Beech Forests	Temperate Broadleaf & Mixed Forests	Palearctic		25	Hymenoptera
AD1_2006__Marshall	Marshall et al 2006	1	Marshall2006_transect	AD1_2006__Marshall 1	abundance	individuals	Abundance	TRUE	TRUE	aerial transect	minute	Hymenoptera	Order	13	R1	R	AD1_2006__Marshall 1 13	AD1_2006__Marshall 1 R	AD1_2006__Marshall 1 R 13	2003-06-04	2003-07-08	day	189.3409623	143400	15	Arable field (landscape with intermediate sized fields)	Cropland		Light use	Representative part of a fragmented landscape				-1.7718125979	51.3154881532	0	United Kingdom	Northern Europe	Europe	0	English Lowlands Beech Forests	Temperate Broadleaf & Mixed Forests	Palearctic		25	Hymenoptera
AD1_2006__Marshall	Marshall et al 2006	1	Marshall2006_transect	AD1_2006__Marshall 1	abundance	individuals	Abundance	TRUE	TRUE	aerial transect	minute	Hymenoptera	Order	14	U1	U	AD1_2006__Marshall 1 14	AD1_2006__Marshall 1 U	AD1_2006__Marshall 1 U 14	2003-06-04	2003-07-08	day	122.47448715	60000	15	Arable field (landscape with intermediate sized fields)	Cropland		Light use	Representative part of a fragmented landscape				-2.02412645345	50.9065684148	0	United Kingdom	Northern Europe	Europe	0	English Lowlands Beech Forests	Temperate Broadleaf & Mixed Forests	Palearctic		25	Hymenoptera
AD1_2006__Marshall	Marshall et al 2006	1	Marshall2006_transect	AD1_2006__Marshall 1	abundance	individuals	Abundance	TRUE	TRUE	aerial transect	minute	Hymenoptera	Order	15	N1	N	AD1_2006__Marshall 1 15	AD1_2006__Marshall 1 N	AD1_2006__Marshall 1 N 15	2003-06-04	2003-07-08	day	353.5533906	5e+05	15	Arable field (landscape with large fields)	Cropland		Light use	Representative part of a fragmented landscape				-1.77382447098	51.489929661	0	United Kingdom	Northern Europe	Europe	0	English Lowlands Beech Forests	Temperate Broadleaf & Mixed Forests	Palearctic		25	Hymenoptera
AD1_2006__Marshall	Marshall et al 2006	1	Marshall2006_transect	AD1_2006__Marshall 1	abundance	individuals	Abundance	TRUE	TRUE	aerial transect	minute	Hymenoptera	Order	16	P1	P	AD1_2006__Marshall 1 16	AD1_2006__Marshall 1 P	AD1_2006__Marshall 1 P 16	2003-06-04	2003-07-08	day	158.113883	1e+05	15	Arable field (landscape with large fields)	Cropland		Light use	Representative part of a fragmented landscape				-1.60513649295	51.3429197104	0	United Kingdom	Northern Europe	Europe	0	English Lowlands Beech Forests	Temperate Broadleaf & Mixed Forests	Palearctic		25	Hymenoptera
AD1_2006__Marshall	Marshall et al 2006	1	Marshall2006_transect	AD1_2006__Marshall 1	abundance	individuals	Abundance	TRUE	TRUE	aerial transect	minute	Hymenoptera	Order	17	Q1	Q	AD1_2006__Marshall 1 17	AD1_2006__Marshall 1 Q	AD1_2006__Marshall 1 Q 17	2003-06-04	2003-07-08	day	282.84271245	320000	15	Arable field (landscape with large fields)	Cropland		Light use	Representative part of a fragmented landscape				-1.6168539192	51.3150841006	0	United Kingdom	Northern Europe	Europe	0	English Lowlands Beech Forests	Temperate Broadleaf & Mixed Forests	Palearctic		25	Hymenoptera
AD1_2006__Marshall	Marshall et al 2006	1	Marshall2006_transect	AD1_2006__Marshall 1	abundance	individuals	Abundance	TRUE	TRUE	aerial transect	minute	Hymenoptera	Order	18	S1	S	AD1_2006__Marshall 1 18	AD1_2006__Marshall 1 S	AD1_2006__Marshall 1 S 18	2003-06-04	2003-07-08	day	146.628783	86000	15	Arable field (landscape with large fields)	Cropland		Light use	Representative part of a fragmented landscape				-2.09671953273	50.9353062414	0	United Kingdom	Northern Europe	Europe	0	English Lowlands Beech Forests	Temperate Broadleaf & Mixed Forests	Palearctic		25	Hymenoptera
AD1_2006__Marshall	Marshall et al 2006	1	Marshall2006_transect	AD1_2006__Marshall 1	abundance	individuals	Abundance	TRUE	TRUE	aerial transect	minute	Hymenoptera	Order	19	T1	T	AD1_2006__Marshall 1 19	AD1_2006__Marshall 1 T	AD1_2006__Marshall 1 T 19	2003-06-04	2003-07-08	day	171.464282	117600	15	Arable field (landscape with large fields)	Cropland		Light use	Representative part of a fragmented landscape				-2.09526327915	50.9191212075	0	United Kingdom	Northern Europe	Europe	0	English Lowlands Beech Forests	Temperate Broadleaf & Mixed Forests	Palearctic		25	Hymenoptera
AD1_2006__Marshall	Marshall et al 2006	1	Marshall2006_transect	AD1_2006__Marshall 1	abundance	individuals	Abundance	TRUE	TRUE	aerial transect	minute	Hymenoptera	Order	20	V1	V	AD1_2006__Marshall 1 20	AD1_2006__Marshall 1 V	AD1_2006__Marshall 1 V 20	2003-06-04	2003-07-08	day	201.4944168	162400	15	Arable field (landscape with large fields)	Cropland		Light use	Representative part of a fragmented landscape				-1.70536017707	51.8323441552	0	United Kingdom	Northern Europe	Europe	0	English Lowlands Beech Forests	Temperate Broadleaf & Mixed Forests	Palearctic		25	Hymenoptera
AD1_2006__Marshall	Marshall et al 2006	1	Marshall2006_transect	AD1_2006__Marshall 1	abundance	individuals	Abundance	TRUE	TRUE	aerial transect	minute	Hymenoptera	Order	21	W1	W	AD1_2006__Marshall 1 21	AD1_2006__Marshall 1 W	AD1_2006__Marshall 1 W 21	2003-06-04	2003-07-08	day	241.29857025	232900	15	Arable field (landscape with large fields)	Cropland		Light use	Representative part of a fragmented landscape				-1.69805023294	51.8404175113	0	United Kingdom	Northern Europe	Europe	0	English Lowlands Beech Forests	Temperate Broadleaf & Mixed Forests	Palearctic		25	Hymenoptera
AD1_2006__Marshall	Marshall et al 2006	1	Marshall2006_transect	AD1_2006__Marshall 1	abundance	individuals	Abundance	TRUE	TRUE	aerial transect	minute	Hymenoptera	Order	22	A2	A	AD1_2006__Marshall 1 22	AD1_2006__Marshall 1 A	AD1_2006__Marshall 1 A 22	2003-06-04	2003-07-08	day	116.1895004	54000	15	Arable field (landscape with small fields)	Cropland		Intense use	Representative part of a fragmented landscape				-2.86356165861	51.0004945762	0	United Kingdom	Northern Europe	Europe	0	Celtic Broadleaf Forests	Temperate Broadleaf & Mixed Forests	Palearctic		25	Hymenoptera
AD1_2006__Marshall	Marshall et al 2006	1	Marshall2006_transect	AD1_2006__Marshall 1	abundance	individuals	Abundance	TRUE	TRUE	aerial transect	minute	Hymenoptera	Order	23	B2	B	AD1_2006__Marshall 1 23	AD1_2006__Marshall 1 B	AD1_2006__Marshall 1 B 23	2003-06-04	2003-07-08	day	97.46794345	38000	15	Arable field (landscape with small fields)	Cropland		Intense use	Representative part of a fragmented landscape				-2.94918432341	51.0061248642	0	United Kingdom	Northern Europe	Europe	0	Celtic Broadleaf Forests	Temperate Broadleaf & Mixed Forests	Palearctic		25	Hymenoptera
AD1_2006__Marshall	Marshall et al 2006	1	Marshall2006_transect	AD1_2006__Marshall 1	abundance	individuals	Abundance	TRUE	TRUE	aerial transect	minute	Hymenoptera	Order	24	C2	C	AD1_2006__Marshall 1 24	AD1_2006__Marshall 1 C	AD1_2006__Marshall 1 C 24	2003-06-04	2003-07-08	day	64.03124235	16400	15	Arable field (landscape with small fields)	Cropland		Intense use	Representative part of a fragmented landscape				-2.88979245554	50.9562344649	0	United Kingdom	Northern Europe	Europe	0	Celtic Broadleaf Forests	Temperate Broadleaf & Mixed Forests	Palearctic		25	Hymenoptera
AD1_2006__Marshall	Marshall et al 2006	1	Marshall2006_transect	AD1_2006__Marshall 1	abundance	individuals	Abundance	TRUE	TRUE	aerial transect	minute	Hymenoptera	Order	25	D2	D	AD1_2006__Marshall 1 25	AD1_2006__Marshall 1 D	AD1_2006__Marshall 1 D 25	2003-06-04	2003-07-08	day	97.2111105	37800	15	Arable field (landscape with small fields)	Cropland		Intense use	Representative part of a fragmented landscape				-3.13439845816	51.1780274887	0	United Kingdom	Northern Europe	Europe	0	Celtic Broadleaf Forests	Temperate Broadleaf & Mixed Forests	Palearctic		25	Hymenoptera
AD1_2006__Marshall	Marshall et al 2006	1	Marshall2006_transect	AD1_2006__Marshall 1	abundance	individuals	Abundance	TRUE	TRUE	aerial transect	minute	Hymenoptera	Order	26	E2	E	AD1_2006__Marshall 1 26	AD1_2006__Marshall 1 E	AD1_2006__Marshall 1 E 26	2003-06-04	2003-07-08	day	154.11035005	95000	15	Arable field (landscape with small fields)	Cropland		Intense use	Representative part of a fragmented landscape				-3.17454343113	51.068822633	0	United Kingdom	Northern Europe	Europe	0	Celtic Broadleaf Forests	Temperate Broadleaf & Mixed Forests	Palearctic		25	Hymenoptera
AD1_2006__Marshall	Marshall et al 2006	1	Marshall2006_transect	AD1_2006__Marshall 1	abundance	individuals	Abundance	TRUE	TRUE	aerial transect	minute	Hymenoptera	Order	27	F2	F	AD1_2006__Marshall 1 27	AD1_2006__Marshall 1 F	AD1_2006__Marshall 1 F 27	2003-06-04	2003-07-08	day	128.4523258	66000	15	Arable field (landscape with small fields)	Cropland		Intense use	Representative part of a fragmented landscape				-3.19044678313	51.0767549847	0	United Kingdom	Northern Europe	Europe	0	Celtic Broadleaf Forests	Temperate Broadleaf & Mixed Forests	Palearctic		25	Hymenoptera
AD1_2006__Marshall	Marshall et al 2006	1	Marshall2006_transect	AD1_2006__Marshall 1	abundance	individuals	Abundance	TRUE	TRUE	aerial transect	minute	Hymenoptera	Order	28	L2	L	AD1_2006__Marshall 1 28	AD1_2006__Marshall 1 L	AD1_2006__Marshall 1 L 28	2003-06-04	2003-07-08	day	103.44080435	42800	15	Arable field (landscape with small fields)	Cropland		Intense use	Representative part of a fragmented landscape				-2.96974931104	51.3080961213	0	United Kingdom	Northern Europe	Europe	0	English Lowlands Beech Forests	Temperate Broadleaf & Mixed Forests	Palearctic		25	Hymenoptera
AD1_2006__Marshall	Marshall et al 2006	1	Marshall2006_transect	AD1_2006__Marshall 1	abundance	individuals	Abundance	TRUE	TRUE	aerial transect	minute	Hymenoptera	Order	29	G2	G	AD1_2006__Marshall 1 29	AD1_2006__Marshall 1 G	AD1_2006__Marshall 1 G 29	2003-06-04	2003-07-08	day	230.21728865	212000	15	Arable field (landscape with intermediate sized fields)	Cropland		Intense use	Representative part of a fragmented landscape				-2.49492059633	51.0440029975	0	United Kingdom	Northern Europe	Europe	0	English Lowlands Beech Forests	Temperate Broadleaf & Mixed Forests	Palearctic		25	Hymenoptera
AD1_2006__Marshall	Marshall et al 2006	1	Marshall2006_transect	AD1_2006__Marshall 1	abundance	individuals	Abundance	TRUE	TRUE	aerial transect	minute	Hymenoptera	Order	30	H2	H	AD1_2006__Marshall 1 30	AD1_2006__Marshall 1 H	AD1_2006__Marshall 1 H 30	2003-06-04	2003-07-08	day	282.84271245	320000	15	Arable field (landscape with intermediate sized fields)	Cropland		Intense use	Representative part of a fragmented landscape				-2.48623050444	51.0314503484	0	United Kingdom	Northern Europe	Europe	0	English Lowlands Beech Forests	Temperate Broadleaf & Mixed Forests	Palearctic		25	Hymenoptera
AD1_2006__Marshall	Marshall et al 2006	1	Marshall2006_transect	AD1_2006__Marshall 1	abundance	individuals	Abundance	TRUE	TRUE	aerial transect	minute	Hymenoptera	Order	31	J2	J	AD1_2006__Marshall 1 31	AD1_2006__Marshall 1 J	AD1_2006__Marshall 1 J 31	2003-06-04	2003-07-08	day	138.74436925	77000	15	Arable field (landscape with intermediate sized fields)	Cropland		Intense use	Representative part of a fragmented landscape				-2.4626296161	51.381334243	0	United Kingdom	Northern Europe	Europe	0	English Lowlands Beech Forests	Temperate Broadleaf & Mixed Forests	Palearctic		25	Hymenoptera
AD1_2006__Marshall	Marshall et al 2006	1	Marshall2006_transect	AD1_2006__Marshall 1	abundance	individuals	Abundance	TRUE	TRUE	aerial transect	minute	Hymenoptera	Order	32	K2	K	AD1_2006__Marshall 1 32	AD1_2006__Marshall 1 K	AD1_2006__Marshall 1 K 32	2003-06-04	2003-07-08	day	131.33925535	69000	15	Arable field (landscape with intermediate sized fields)	Cropland		Intense use	Representative part of a fragmented landscape				-2.41738396071	51.3041751084	0	United Kingdom	Northern Europe	Europe	0	English Lowlands Beech Forests	Temperate Broadleaf & Mixed Forests	Palearctic		25	Hymenoptera
AD1_2006__Marshall	Marshall et al 2006	1	Marshall2006_transect	AD1_2006__Marshall 1	abundance	individuals	Abundance	TRUE	TRUE	aerial transect	minute	Hymenoptera	Order	33	M2	M	AD1_2006__Marshall 1 33	AD1_2006__Marshall 1 M	AD1_2006__Marshall 1 M 33	2003-06-04	2003-07-08	day	143.0908802	81900	15	Arable field (landscape with intermediate sized fields)	Cropland		Intense use	Representative part of a fragmented landscape				-2.66362730573	51.0710424961	0	United Kingdom	Northern Europe	Europe	0	English Lowlands Beech Forests	Temperate Broadleaf & Mixed Forests	Palearctic		25	Hymenoptera
AD1_2006__Marshall	Marshall et al 2006	1	Marshall2006_transect	AD1_2006__Marshall 1	abundance	individuals	Abundance	TRUE	TRUE	aerial transect	minute	Hymenoptera	Order	34	R2	R	AD1_2006__Marshall 1 34	AD1_2006__Marshall 1 R	AD1_2006__Marshall 1 R 34	2003-06-04	2003-07-08	day	155.724115	97000	15	Arable field (landscape with intermediate sized fields)	Cropland		Intense use	Representative part of a fragmented landscape				-1.76892491484	51.319079203	0	United Kingdom	Northern Europe	Europe	0	English Lowlands Beech Forests	Temperate Broadleaf & Mixed Forests	Palearctic		25	Hymenoptera
AD1_2006__Marshall	Marshall et al 2006	1	Marshall2006_transect	AD1_2006__Marshall 1	abundance	individuals	Abundance	TRUE	TRUE	aerial transect	minute	Hymenoptera	Order	35	U2	U	AD1_2006__Marshall 1 35	AD1_2006__Marshall 1 U	AD1_2006__Marshall 1 U 35	2003-06-04	2003-07-08	day	291.54759475	340000	15	Arable field (landscape with intermediate sized fields)	Cropland		Intense use	Representative part of a fragmented landscape				-2.0170076887	50.8858871698	0	United Kingdom	Northern Europe	Europe	0	English Lowlands Beech Forests	Temperate Broadleaf & Mixed Forests	Palearctic		25	Hymenoptera
AD1_2006__Marshall	Marshall et al 2006	1	Marshall2006_transect	AD1_2006__Marshall 1	abundance	individuals	Abundance	TRUE	TRUE	aerial transect	minute	Hymenoptera	Order	36	N2	N	AD1_2006__Marshall 1 36	AD1_2006__Marshall 1 N	AD1_2006__Marshall 1 N 36	2003-06-04	2003-07-08	day	261.96373795	274500	15	Arable field (landscape with large fields)	Cropland		Intense use	Representative part of a fragmented landscape				-1.75932702538	51.5078838081	0	United Kingdom	Northern Europe	Europe	0	English Lowlands Beech Forests	Temperate Broadleaf & Mixed Forests	Palearctic		25	Hymenoptera
AD1_2006__Marshall	Marshall et al 2006	1	Marshall2006_transect	AD1_2006__Marshall 1	abundance	individuals	Abundance	TRUE	TRUE	aerial transect	minute	Hymenoptera	Order	37	P2	P	AD1_2006__Marshall 1 37	AD1_2006__Marshall 1 P	AD1_2006__Marshall 1 P 37	2003-06-04	2003-07-08	day	109.08712115	47600	15	Arable field (landscape with large fields)	Cropland		Intense use	Representative part of a fragmented landscape				-1.60223407848	51.3465065985	0	United Kingdom	Northern Europe	Europe	0	English Lowlands Beech Forests	Temperate Broadleaf & Mixed Forests	Palearctic		25	Hymenoptera
AD1_2006__Marshall	Marshall et al 2006	1	Marshall2006_transect	AD1_2006__Marshall 1	abundance	individuals	Abundance	TRUE	TRUE	aerial transect	minute	Hymenoptera	Order	38	Q2	Q	AD1_2006__Marshall 1 38	AD1_2006__Marshall 1 Q	AD1_2006__Marshall 1 Q 38	2003-06-04	2003-07-08	day	187.08286935	140000	15	Arable field (landscape with large fields)	Cropland		Intense use	Representative part of a fragmented landscape				-1.60397181836	51.3114445607	0	United Kingdom	Northern Europe	Europe	0	English Lowlands Beech Forests	Temperate Broadleaf & Mixed Forests	Palearctic		25	Hymenoptera
AD1_2006__Marshall	Marshall et al 2006	1	Marshall2006_transect	AD1_2006__Marshall 1	abundance	individuals	Abundance	TRUE	TRUE	aerial transect	minute	Hymenoptera	Order	39	S2	S	AD1_2006__Marshall 1 39	AD1_2006__Marshall 1 S	AD1_2006__Marshall 1 S 39	2003-06-04	2003-07-08	day	168.07736315	113000	15	Arable field (landscape with large fields)	Cropland		Intense use	Representative part of a fragmented landscape				-2.12513792158	50.9190929456	0	United Kingdom	Northern Europe	Europe	0	English Lowlands Beech Forests	Temperate Broadleaf & Mixed Forests	Palearctic		25	Hymenoptera
AD1_2006__Marshall	Marshall et al 2006	1	Marshall2006_transect	AD1_2006__Marshall 1	abundance	individuals	Abundance	TRUE	TRUE	aerial transect	minute	Hymenoptera	Order	40	T2	T	AD1_2006__Marshall 1 40	AD1_2006__Marshall 1 T	AD1_2006__Marshall 1 T 40	2003-06-04	2003-07-08	day	191.04973175	146000	15	Arable field (landscape with large fields)	Cropland		Intense use	Representative part of a fragmented landscape				-2.126558078	50.918192175	0	United Kingdom	Northern Europe	Europe	0	English Lowlands Beech Forests	Temperate Broadleaf & Mixed Forests	Palearctic		25	Hymenoptera
AD1_2006__Marshall	Marshall et al 2006	1	Marshall2006_transect	AD1_2006__Marshall 1	abundance	individuals	Abundance	TRUE	TRUE	aerial transect	minute	Hymenoptera	Order	41	V2	V	AD1_2006__Marshall 1 41	AD1_2006__Marshall 1 V	AD1_2006__Marshall 1 V 41	2003-06-04	2003-07-08	day	185.7417562	138000	15	Arable field (landscape with large fields)	Cropland		Intense use	Representative part of a fragmented landscape				-1.81151776735	51.7795150031	0	United Kingdom	Northern Europe	Europe	0	English Lowlands Beech Forests	Temperate Broadleaf & Mixed Forests	Palearctic		25	Hymenoptera
AD1_2006__Marshall	Marshall et al 2006	1	Marshall2006_transect	AD1_2006__Marshall 1	abundance	individuals	Abundance	TRUE	TRUE	aerial transect	minute	Hymenoptera	Order	42	W2	W	AD1_2006__Marshall 1 42	AD1_2006__Marshall 1 W	AD1_2006__Marshall 1 W 42	2003-06-04	2003-07-08	day	129.80754985	67400	15	Arable field (landscape with large fields)	Cropland		Intense use	Representative part of a fragmented landscape				-1.81151028522	51.7813131997	0	United Kingdom	Northern Europe	Europe	0	English Lowlands Beech Forests	Temperate Broadleaf & Mixed Forests	Palearctic		25	Hymenoptera
AD1_2006__Marshall	Marshall et al 2006	2	Marshall2006_sweepnet	AD1_2006__Marshall 2	abundance	individuals	Abundance	TRUE	TRUE	sweep nets	number of sweeps	Hymenoptera	Order	1	A1	A	AD1_2006__Marshall 2 1	AD1_2006__Marshall 2 A	AD1_2006__Marshall 2 A 1	2003-06-04	2003-07-08	day		15000	20	Arable field (landscape with small fields)	Cropland		Light use	Representative part of a fragmented landscape				-2.87786183499	51.0030857049	0	United Kingdom	Northern Europe	Europe	0	Celtic Broadleaf Forests	Temperate Broadleaf & Mixed Forests	Palearctic		25	Hymenoptera
AD1_2006__Marshall	Marshall et al 2006	2	Marshall2006_sweepnet	AD1_2006__Marshall 2	abundance	individuals	Abundance	TRUE	TRUE	sweep nets	number of sweeps	Hymenoptera	Order	2	B1	B	AD1_2006__Marshall 2 2	AD1_2006__Marshall 2 B	AD1_2006__Marshall 2 B 2	2003-06-04	2003-07-08	day		24700	20	Arable field (landscape with small fields)	Cropland		Light use	Representative part of a fragmented landscape				-2.89532542322	51.0218372787	0	United Kingdom	Northern Europe	Europe	0	Celtic Broadleaf Forests	Temperate Broadleaf & Mixed Forests	Palearctic		25	Hymenoptera
AD1_2006__Marshall	Marshall et al 2006	2	Marshall2006_sweepnet	AD1_2006__Marshall 2	abundance	individuals	Abundance	TRUE	TRUE	sweep nets	number of sweeps	Hymenoptera	Order	3	C1	C	AD1_2006__Marshall 2 3	AD1_2006__Marshall 2 C	AD1_2006__Marshall 2 C 3	2003-06-04	2003-07-08	day		26300	20	Arable field (landscape with small fields)	Cropland		Light use	Representative part of a fragmented landscape				-2.90592388072	50.9803902137	0	United Kingdom	Northern Europe	Europe	0	Celtic Broadleaf Forests	Temperate Broadleaf & Mixed Forests	Palearctic		25	Hymenoptera
AD1_2006__Marshall	Marshall et al 2006	2	Marshall2006_sweepnet	AD1_2006__Marshall 2	abundance	individuals	Abundance	TRUE	TRUE	sweep nets	number of sweeps	Hymenoptera	Order	4	D1	D	AD1_2006__Marshall 2 4	AD1_2006__Marshall 2 D	AD1_2006__Marshall 2 D 4	2003-06-04	2003-07-08	day		121000	20	Arable field (landscape with small fields)	Cropland		Light use	Representative part of a fragmented landscape				-3.1776499659	51.1910885178	0	United Kingdom	Northern Europe	Europe	0	Celtic Broadleaf Forests	Temperate Broadleaf & Mixed Forests	Palearctic		25	Hymenoptera
AD1_2006__Marshall	Marshall et al 2006	2	Marshall2006_sweepnet	AD1_2006__Marshall 2	abundance	individuals	Abundance	TRUE	TRUE	sweep nets	number of sweeps	Hymenoptera	Order	5	E1	E	AD1_2006__Marshall 2 5	AD1_2006__Marshall 2 E	AD1_2006__Marshall 2 E 5	2003-06-04	2003-07-08	day		85000	20	Arable field (landscape with small fields)	Cropland		Light use	Representative part of a fragmented landscape				-3.17921263138	51.0840628902	0	United Kingdom	Northern Europe	Europe	0	Celtic Broadleaf Forests	Temperate Broadleaf & Mixed Forests	Palearctic		25	Hymenoptera
AD1_2006__Marshall	Marshall et al 2006	2	Marshall2006_sweepnet	AD1_2006__Marshall 2	abundance	individuals	Abundance	TRUE	TRUE	sweep nets	number of sweeps	Hymenoptera	Order	6	F1	F	AD1_2006__Marshall 2 6	AD1_2006__Marshall 2 F	AD1_2006__Marshall 2 F 6	2003-06-04	2003-07-08	day		57500	20	Arable field (landscape with small fields)	Cropland		Light use	Representative part of a fragmented landscape				-3.20097216404	51.0973300839	0	United Kingdom	Northern Europe	Europe	0	Celtic Broadleaf Forests	Temperate Broadleaf & Mixed Forests	Palearctic		25	Hymenoptera
AD1_2006__Marshall	Marshall et al 2006	2	Marshall2006_sweepnet	AD1_2006__Marshall 2	abundance	individuals	Abundance	TRUE	TRUE	sweep nets	number of sweeps	Hymenoptera	Order	7	L1	L	AD1_2006__Marshall 2 7	AD1_2006__Marshall 2 L	AD1_2006__Marshall 2 L 7	2003-06-04	2003-07-08	day		50800	20	Arable field (landscape with small fields)	Cropland		Light use	Representative part of a fragmented landscape				-2.97816445939	51.2990340634	0	United Kingdom	Northern Europe	Europe	0	English Lowlands Beech Forests	Temperate Broadleaf & Mixed Forests	Palearctic		25	Hymenoptera
AD1_2006__Marshall	Marshall et al 2006	2	Marshall2006_sweepnet	AD1_2006__Marshall 2	abundance	individuals	Abundance	TRUE	TRUE	sweep nets	number of sweeps	Hymenoptera	Order	8	G1	G	AD1_2006__Marshall 2 8	AD1_2006__Marshall 2 G	AD1_2006__Marshall 2 G 8	2003-06-04	2003-07-08	day		237000	20	Arable field (landscape with intermediate sized fields)	Cropland		Light use	Representative part of a fragmented landscape				-2.50484652718	51.038565174	0	United Kingdom	Northern Europe	Europe	0	English Lowlands Beech Forests	Temperate Broadleaf & Mixed Forests	Palearctic		25	Hymenoptera
AD1_2006__Marshall	Marshall et al 2006	2	Marshall2006_sweepnet	AD1_2006__Marshall 2	abundance	individuals	Abundance	TRUE	TRUE	sweep nets	number of sweeps	Hymenoptera	Order	9	H1	H	AD1_2006__Marshall 2 9	AD1_2006__Marshall 2 H	AD1_2006__Marshall 2 H 9	2003-06-04	2003-07-08	day		4e+05	20	Arable field (landscape with intermediate sized fields)	Cropland		Light use	Representative part of a fragmented landscape				-2.49629890505	51.0395010284	0	United Kingdom	Northern Europe	Europe	0	English Lowlands Beech Forests	Temperate Broadleaf & Mixed Forests	Palearctic		25	Hymenoptera
AD1_2006__Marshall	Marshall et al 2006	2	Marshall2006_sweepnet	AD1_2006__Marshall 2	abundance	individuals	Abundance	TRUE	TRUE	sweep nets	number of sweeps	Hymenoptera	Order	10	J1	J	AD1_2006__Marshall 2 10	AD1_2006__Marshall 2 J	AD1_2006__Marshall 2 J 10	2003-06-04	2003-07-08	day		120000	20	Arable field (landscape with intermediate sized fields)	Cropland		Light use	Representative part of a fragmented landscape				-2.44118076618	51.3922070421	0	United Kingdom	Northern Europe	Europe	0	English Lowlands Beech Forests	Temperate Broadleaf & Mixed Forests	Palearctic		25	Hymenoptera
AD1_2006__Marshall	Marshall et al 2006	2	Marshall2006_sweepnet	AD1_2006__Marshall 2	abundance	individuals	Abundance	TRUE	TRUE	sweep nets	number of sweeps	Hymenoptera	Order	11	K1	K	AD1_2006__Marshall 2 11	AD1_2006__Marshall 2 K	AD1_2006__Marshall 2 K 11	2003-06-04	2003-07-08	day		81000	20	Arable field (landscape with intermediate sized fields)	Cropland		Light use	Representative part of a fragmented landscape				-2.4460551982	51.3022709861	0	United Kingdom	Northern Europe	Europe	0	English Lowlands Beech Forests	Temperate Broadleaf & Mixed Forests	Palearctic		25	Hymenoptera
AD1_2006__Marshall	Marshall et al 2006	2	Marshall2006_sweepnet	AD1_2006__Marshall 2	abundance	individuals	Abundance	TRUE	TRUE	sweep nets	number of sweeps	Hymenoptera	Order	12	M1	M	AD1_2006__Marshall 2 12	AD1_2006__Marshall 2 M	AD1_2006__Marshall 2 M 12	2003-06-04	2003-07-08	day		102100	20	Arable field (landscape with intermediate sized fields)	Cropland		Light use	Representative part of a fragmented landscape				-2.69956382699	51.0879181638	0	United Kingdom	Northern Europe	Europe	0	English Lowlands Beech Forests	Temperate Broadleaf & Mixed Forests	Palearctic		25	Hymenoptera
AD1_2006__Marshall	Marshall et al 2006	2	Marshall2006_sweepnet	AD1_2006__Marshall 2	abundance	individuals	Abundance	TRUE	TRUE	sweep nets	number of sweeps	Hymenoptera	Order	13	R1	R	AD1_2006__Marshall 2 13	AD1_2006__Marshall 2 R	AD1_2006__Marshall 2 R 13	2003-06-04	2003-07-08	day		143400	20	Arable field (landscape with intermediate sized fields)	Cropland		Light use	Representative part of a fragmented landscape				-1.7718125979	51.3154881532	0	United Kingdom	Northern Europe	Europe	0	English Lowlands Beech Forests	Temperate Broadleaf & Mixed Forests	Palearctic		25	Hymenoptera
AD1_2006__Marshall	Marshall et al 2006	2	Marshall2006_sweepnet	AD1_2006__Marshall 2	abundance	individuals	Abundance	TRUE	TRUE	sweep nets	number of sweeps	Hymenoptera	Order	14	U1	U	AD1_2006__Marshall 2 14	AD1_2006__Marshall 2 U	AD1_2006__Marshall 2 U 14	2003-06-04	2003-07-08	day		60000	20	Arable field (landscape with intermediate sized fields)	Cropland		Light use	Representative part of a fragmented landscape				-2.02412645345	50.9065684148	0	United Kingdom	Northern Europe	Europe	0	English Lowlands Beech Forests	Temperate Broadleaf & Mixed Forests	Palearctic		25	Hymenoptera
AD1_2006__Marshall	Marshall et al 2006	2	Marshall2006_sweepnet	AD1_2006__Marshall 2	abundance	individuals	Abundance	TRUE	TRUE	sweep nets	number of sweeps	Hymenoptera	Order	15	N1	N	AD1_2006__Marshall 2 15	AD1_2006__Marshall 2 N	AD1_2006__Marshall 2 N 15	2003-06-04	2003-07-08	day		5e+05	20	Arable field (landscape with large fields)	Cropland		Light use	Representative part of a fragmented landscape				-1.77382447098	51.489929661	0	United Kingdom	Northern Europe	Europe	0	English Lowlands Beech Forests	Temperate Broadleaf & Mixed Forests	Palearctic		25	Hymenoptera
AD1_2006__Marshall	Marshall et al 2006	2	Marshall2006_sweepnet	AD1_2006__Marshall 2	abundance	individuals	Abundance	TRUE	TRUE	sweep nets	number of sweeps	Hymenoptera	Order	16	P1	P	AD1_2006__Marshall 2 16	AD1_2006__Marshall 2 P	AD1_2006__Marshall 2 P 16	2003-06-04	2003-07-08	day		1e+05	20	Arable field (landscape with large fields)	Cropland		Light use	Representative part of a fragmented landscape				-1.60513649295	51.3429197104	0	United Kingdom	Northern Europe	Europe	0	English Lowlands Beech Forests	Temperate Broadleaf & Mixed Forests	Palearctic		25	Hymenoptera
AD1_2006__Marshall	Marshall et al 2006	2	Marshall2006_sweepnet	AD1_2006__Marshall 2	abundance	individuals	Abundance	TRUE	TRUE	sweep nets	number of sweeps	Hymenoptera	Order	17	Q1	Q	AD1_2006__Marshall 2 17	AD1_2006__Marshall 2 Q	AD1_2006__Marshall 2 Q 17	2003-06-04	2003-07-08	day		320000	20	Arable field (landscape with large fields)	Cropland		Light use	Representative part of a fragmented landscape				-1.6168539192	51.3150841006	0	United Kingdom	Northern Europe	Europe	0	English Lowlands Beech Forests	Temperate Broadleaf & Mixed Forests	Palearctic		25	Hymenoptera
AD1_2006__Marshall	Marshall et al 2006	2	Marshall2006_sweepnet	AD1_2006__Marshall 2	abundance	individuals	Abundance	TRUE	TRUE	sweep nets	number of sweeps	Hymenoptera	Order	18	S1	S	AD1_2006__Marshall 2 18	AD1_2006__Marshall 2 S	AD1_2006__Marshall 2 S 18	2003-06-04	2003-07-08	day		86000	20	Arable field (landscape with large fields)	Cropland		Light use	Representative part of a fragmented landscape				-2.09671953273	50.9353062414	0	United Kingdom	Northern Europe	Europe	0	English Lowlands Beech Forests	Temperate Broadleaf & Mixed Forests	Palearctic		25	Hymenoptera
AD1_2006__Marshall	Marshall et al 2006	2	Marshall2006_sweepnet	AD1_2006__Marshall 2	abundance	individuals	Abundance	TRUE	TRUE	sweep nets	number of sweeps	Hymenoptera	Order	19	T1	T	AD1_2006__Marshall 2 19	AD1_2006__Marshall 2 T	AD1_2006__Marshall 2 T 19	2003-06-04	2003-07-08	day		117600	20	Arable field (landscape with large fields)	Cropland		Light use	Representative part of a fragmented landscape				-2.09526327915	50.9191212075	0	United Kingdom	Northern Europe	Europe	0	English Lowlands Beech Forests	Temperate Broadleaf & Mixed Forests	Palearctic		25	Hymenoptera
AD1_2006__Marshall	Marshall et al 2006	2	Marshall2006_sweepnet	AD1_2006__Marshall 2	abundance	individuals	Abundance	TRUE	TRUE	sweep nets	number of sweeps	Hymenoptera	Order	20	V1	V	AD1_2006__Marshall 2 20	AD1_2006__Marshall 2 V	AD1_2006__Marshall 2 V 20	2003-06-04	2003-07-08	day		162400	20	Arable field (landscape with large fields)	Cropland		Light use	Representative part of a fragmented landscape				-1.70536017707	51.8323441552	0	United Kingdom	Northern Europe	Europe	0	English Lowlands Beech Forests	Temperate Broadleaf & Mixed Forests	Palearctic		25	Hymenoptera
AD1_2006__Marshall	Marshall et al 2006	2	Marshall2006_sweepnet	AD1_2006__Marshall 2	abundance	individuals	Abundance	TRUE	TRUE	sweep nets	number of sweeps	Hymenoptera	Order	21	W1	W	AD1_2006__Marshall 2 21	AD1_2006__Marshall 2 W	AD1_2006__Marshall 2 W 21	2003-06-04	2003-07-08	day		232900	20	Arable field (landscape with large fields)	Cropland		Light use	Representative part of a fragmented landscape				-1.69805023294	51.8404175113	0	United Kingdom	Northern Europe	Europe	0	English Lowlands Beech Forests	Temperate Broadleaf & Mixed Forests	Palearctic		25	Hymenoptera
AD1_2006__Marshall	Marshall et al 2006	2	Marshall2006_sweepnet	AD1_2006__Marshall 2	abundance	individuals	Abundance	TRUE	TRUE	sweep nets	number of sweeps	Hymenoptera	Order	22	A2	A	AD1_2006__Marshall 2 22	AD1_2006__Marshall 2 A	AD1_2006__Marshall 2 A 22	2003-06-04	2003-07-08	day		54000	20	Arable field (landscape with small fields)	Cropland		Intense use	Representative part of a fragmented landscape				-2.86356165861	51.0004945762	0	United Kingdom	Northern Europe	Europe	0	Celtic Broadleaf Forests	Temperate Broadleaf & Mixed Forests	Palearctic		25	Hymenoptera
AD1_2006__Marshall	Marshall et al 2006	2	Marshall2006_sweepnet	AD1_2006__Marshall 2	abundance	individuals	Abundance	TRUE	TRUE	sweep nets	number of sweeps	Hymenoptera	Order	23	B2	B	AD1_2006__Marshall 2 23	AD1_2006__Marshall 2 B	AD1_2006__Marshall 2 B 23	2003-06-04	2003-07-08	day		38000	20	Arable field (landscape with small fields)	Cropland		Intense use	Representative part of a fragmented landscape				-2.94918432341	51.0061248642	0	United Kingdom	Northern Europe	Europe	0	Celtic Broadleaf Forests	Temperate Broadleaf & Mixed Forests	Palearctic		25	Hymenoptera
AD1_2006__Marshall	Marshall et al 2006	2	Marshall2006_sweepnet	AD1_2006__Marshall 2	abundance	individuals	Abundance	TRUE	TRUE	sweep nets	number of sweeps	Hymenoptera	Order	24	C2	C	AD1_2006__Marshall 2 24	AD1_2006__Marshall 2 C	AD1_2006__Marshall 2 C 24	2003-06-04	2003-07-08	day		16400	20	Arable field (landscape with small fields)	Cropland		Intense use	Representative part of a fragmented landscape				-2.88979245554	50.9562344649	0	United Kingdom	Northern Europe	Europe	0	Celtic Broadleaf Forests	Temperate Broadleaf & Mixed Forests	Palearctic		25	Hymenoptera
AD1_2006__Marshall	Marshall et al 2006	2	Marshall2006_sweepnet	AD1_2006__Marshall 2	abundance	individuals	Abundance	TRUE	TRUE	sweep nets	number of sweeps	Hymenoptera	Order	25	D2	D	AD1_2006__Marshall 2 25	AD1_2006__Marshall 2 D	AD1_2006__Marshall 2 D 25	2003-06-04	2003-07-08	day		37800	20	Arable field (landscape with small fields)	Cropland		Intense use	Representative part of a fragmented landscape				-3.13439845816	51.1780274887	0	United Kingdom	Northern Europe	Europe	0	Celtic Broadleaf Forests	Temperate Broadleaf & Mixed Forests	Palearctic		25	Hymenoptera
AD1_2006__Marshall	Marshall et al 2006	2	Marshall2006_sweepnet	AD1_2006__Marshall 2	abundance	individuals	Abundance	TRUE	TRUE	sweep nets	number of sweeps	Hymenoptera	Order	26	E2	E	AD1_2006__Marshall 2 26	AD1_2006__Marshall 2 E	AD1_2006__Marshall 2 E 26	2003-06-04	2003-07-08	day		95000	20	Arable field (landscape with small fields)	Cropland		Intense use	Representative part of a fragmented landscape				-3.17454343113	51.068822633	0	United Kingdom	Northern Europe	Europe	0	Celtic Broadleaf Forests	Temperate Broadleaf & Mixed Forests	Palearctic		25	Hymenoptera
AD1_2006__Marshall	Marshall et al 2006	2	Marshall2006_sweepnet	AD1_2006__Marshall 2	abundance	individuals	Abundance	TRUE	TRUE	sweep nets	number of sweeps	Hymenoptera	Order	27	F2	F	AD1_2006__Marshall 2 27	AD1_2006__Marshall 2 F	AD1_2006__Marshall 2 F 27	2003-06-04	2003-07-08	day		66000	20	Arable field (landscape with small fields)	Cropland		Intense use	Representative part of a fragmented landscape				-3.19044678313	51.0767549847	0	United Kingdom	Northern Europe	Europe	0	Celtic Broadleaf Forests	Temperate Broadleaf & Mixed Forests	Palearctic		25	Hymenoptera
AD1_2006__Marshall	Marshall et al 2006	2	Marshall2006_sweepnet	AD1_2006__Marshall 2	abundance	individuals	Abundance	TRUE	TRUE	sweep nets	number of sweeps	Hymenoptera	Order	28	L2	L	AD1_2006__Marshall 2 28	AD1_2006__Marshall 2 L	AD1_2006__Marshall 2 L 28	2003-06-04	2003-07-08	day		42800	20	Arable field (landscape with small fields)	Cropland		Intense use	Representative part of a fragmented landscape				-2.96974931104	51.3080961213	0	United Kingdom	Northern Europe	Europe	0	English Lowlands Beech Forests	Temperate Broadleaf & Mixed Forests	Palearctic		25	Hymenoptera
AD1_2006__Marshall	Marshall et al 2006	2	Marshall2006_sweepnet	AD1_2006__Marshall 2	abundance	individuals	Abundance	TRUE	TRUE	sweep nets	number of sweeps	Hymenoptera	Order	29	G2	G	AD1_2006__Marshall 2 29	AD1_2006__Marshall 2 G	AD1_2006__Marshall 2 G 29	2003-06-04	2003-07-08	day		212000	20	Arable field (landscape with intermediate sized fields)	Cropland		Intense use	Representative part of a fragmented landscape				-2.49492059633	51.0440029975	0	United Kingdom	Northern Europe	Europe	0	English Lowlands Beech Forests	Temperate Broadleaf & Mixed Forests	Palearctic		25	Hymenoptera
AD1_2006__Marshall	Marshall et al 2006	2	Marshall2006_sweepnet	AD1_2006__Marshall 2	abundance	individuals	Abundance	TRUE	TRUE	sweep nets	number of sweeps	Hymenoptera	Order	30	H2	H	AD1_2006__Marshall 2 30	AD1_2006__Marshall 2 H	AD1_2006__Marshall 2 H 30	2003-06-04	2003-07-08	day		320000	20	Arable field (landscape with intermediate sized fields)	Cropland		Intense use	Representative part of a fragmented landscape				-2.48623050444	51.0314503484	0	United Kingdom	Northern Europe	Europe	0	English Lowlands Beech Forests	Temperate Broadleaf & Mixed Forests	Palearctic		25	Hymenoptera
AD1_2006__Marshall	Marshall et al 2006	2	Marshall2006_sweepnet	AD1_2006__Marshall 2	abundance	individuals	Abundance	TRUE	TRUE	sweep nets	number of sweeps	Hymenoptera	Order	31	J2	J	AD1_2006__Marshall 2 31	AD1_2006__Marshall 2 J	AD1_2006__Marshall 2 J 31	2003-06-04	2003-07-08	day		77000	20	Arable field (landscape with intermediate sized fields)	Cropland		Intense use	Representative part of a fragmented landscape				-2.4626296161	51.381334243	0	United Kingdom	Northern Europe	Europe	0	English Lowlands Beech Forests	Temperate Broadleaf & Mixed Forests	Palearctic		25	Hymenoptera
AD1_2006__Marshall	Marshall et al 2006	2	Marshall2006_sweepnet	AD1_2006__Marshall 2	abundance	individuals	Abundance	TRUE	TRUE	sweep nets	number of sweeps	Hymenoptera	Order	32	K2	K	AD1_2006__Marshall 2 32	AD1_2006__Marshall 2 K	AD1_2006__Marshall 2 K 32	2003-06-04	2003-07-08	day		69000	20	Arable field (landscape with intermediate sized fields)	Cropland		Intense use	Representative part of a fragmented landscape				-2.41738396071	51.3041751084	0	United Kingdom	Northern Europe	Europe	0	English Lowlands Beech Forests	Temperate Broadleaf & Mixed Forests	Palearctic		25	Hymenoptera
AD1_2006__Marshall	Marshall et al 2006	2	Marshall2006_sweepnet	AD1_2006__Marshall 2	abundance	individuals	Abundance	TRUE	TRUE	sweep nets	number of sweeps	Hymenoptera	Order	33	M2	M	AD1_2006__Marshall 2 33	AD1_2006__Marshall 2 M	AD1_2006__Marshall 2 M 33	2003-06-04	2003-07-08	day		81900	20	Arable field (landscape with intermediate sized fields)	Cropland		Intense use	Representative part of a fragmented landscape				-2.66362730573	51.0710424961	0	United Kingdom	Northern Europe	Europe	0	English Lowlands Beech Forests	Temperate Broadleaf & Mixed Forests	Palearctic		25	Hymenoptera
AD1_2006__Marshall	Marshall et al 2006	2	Marshall2006_sweepnet	AD1_2006__Marshall 2	abundance	individuals	Abundance	TRUE	TRUE	sweep nets	number of sweeps	Hymenoptera	Order	34	R2	R	AD1_2006__Marshall 2 34	AD1_2006__Marshall 2 R	AD1_2006__Marshall 2 R 34	2003-06-04	2003-07-08	day		97000	20	Arable field (landscape with intermediate sized fields)	Cropland		Intense use	Representative part of a fragmented landscape				-1.76892491484	51.319079203	0	United Kingdom	Northern Europe	Europe	0	English Lowlands Beech Forests	Temperate Broadleaf & Mixed Forests	Palearctic		25	Hymenoptera
AD1_2006__Marshall	Marshall et al 2006	2	Marshall2006_sweepnet	AD1_2006__Marshall 2	abundance	individuals	Abundance	TRUE	TRUE	sweep nets	number of sweeps	Hymenoptera	Order	35	U2	U	AD1_2006__Marshall 2 35	AD1_2006__Marshall 2 U	AD1_2006__Marshall 2 U 35	2003-06-04	2003-07-08	day		340000	20	Arable field (landscape with intermediate sized fields)	Cropland		Intense use	Representative part of a fragmented landscape				-2.0170076887	50.8858871698	0	United Kingdom	Northern Europe	Europe	0	English Lowlands Beech Forests	Temperate Broadleaf & Mixed Forests	Palearctic		25	Hymenoptera
AD1_2006__Marshall	Marshall et al 2006	2	Marshall2006_sweepnet	AD1_2006__Marshall 2	abundance	individuals	Abundance	TRUE	TRUE	sweep nets	number of sweeps	Hymenoptera	Order	36	N2	N	AD1_2006__Marshall 2 36	AD1_2006__Marshall 2 N	AD1_2006__Marshall 2 N 36	2003-06-04	2003-07-08	day		274500	20	Arable field (landscape with large fields)	Cropland		Intense use	Representative part of a fragmented landscape				-1.75932702538	51.5078838081	0	United Kingdom	Northern Europe	Europe	0	English Lowlands Beech Forests	Temperate Broadleaf & Mixed Forests	Palearctic		25	Hymenoptera
AD1_2006__Marshall	Marshall et al 2006	2	Marshall2006_sweepnet	AD1_2006__Marshall 2	abundance	individuals	Abundance	TRUE	TRUE	sweep nets	number of sweeps	Hymenoptera	Order	37	P2	P	AD1_2006__Marshall 2 37	AD1_2006__Marshall 2 P	AD1_2006__Marshall 2 P 37	2003-06-04	2003-07-08	day		47600	20	Arable field (landscape with large fields)	Cropland		Intense use	Representative part of a fragmented landscape				-1.60223407848	51.3465065985	0	United Kingdom	Northern Europe	Europe	0	English Lowlands Beech Forests	Temperate Broadleaf & Mixed Forests	Palearctic		25	Hymenoptera
AD1_2006__Marshall	Marshall et al 2006	2	Marshall2006_sweepnet	AD1_2006__Marshall 2	abundance	individuals	Abundance	TRUE	TRUE	sweep nets	number of sweeps	Hymenoptera	Order	38	Q2	Q	AD1_2006__Marshall 2 38	AD1_2006__Marshall 2 Q	AD1_2006__Marshall 2 Q 38	2003-06-04	2003-07-08	day		140000	20	Arable field (landscape with large fields)	Cropland		Intense use	Representative part of a fragmented landscape				-1.60397181836	51.3114445607	0	United Kingdom	Northern Europe	Europe	0	English Lowlands Beech Forests	Temperate Broadleaf & Mixed Forests	Palearctic		25	Hymenoptera
AD1_2006__Marshall	Marshall et al 2006	2	Marshall2006_sweepnet	AD1_2006__Marshall 2	abundance	individuals	Abundance	TRUE	TRUE	sweep nets	number of sweeps	Hymenoptera	Order	39	S2	S	AD1_2006__Marshall 2 39	AD1_2006__Marshall 2 S	AD1_2006__Marshall 2 S 39	2003-06-04	2003-07-08	day		113000	20	Arable field (landscape with large fields)	Cropland		Intense use	Representative part of a fragmented landscape				-2.12513792158	50.9190929456	0	United Kingdom	Northern Europe	Europe	0	English Lowlands Beech Forests	Temperate Broadleaf & Mixed Forests	Palearctic		25	Hymenoptera
AD1_2006__Marshall	Marshall et al 2006	2	Marshall2006_sweepnet	AD1_2006__Marshall 2	abundance	individuals	Abundance	TRUE	TRUE	sweep nets	number of sweeps	Hymenoptera	Order	40	T2	T	AD1_2006__Marshall 2 40	AD1_2006__Marshall 2 T	AD1_2006__Marshall 2 T 40	2003-06-04	2003-07-08	day		146000	20	Arable field (landscape with large fields)	Cropland		Intense use	Representative part of a fragmented landscape				-2.126558078	50.918192175	0	United Kingdom	Northern Europe	Europe	0	English Lowlands Beech Forests	Temperate Broadleaf & Mixed Forests	Palearctic		25	Hymenoptera
AD1_2006__Marshall	Marshall et al 2006	2	Marshall2006_sweepnet	AD1_2006__Marshall 2	abundance	individuals	Abundance	TRUE	TRUE	sweep nets	number of sweeps	Hymenoptera	Order	41	V2	V	AD1_2006__Marshall 2 41	AD1_2006__Marshall 2 V	AD1_2006__Marshall 2 V 41	2003-06-04	2003-07-08	day		138000	20	Arable field (landscape with large fields)	Cropland		Intense use	Representative part of a fragmented landscape				-1.81151776735	51.7795150031	0	United Kingdom	Northern Europe	Europe	0	English Lowlands Beech Forests	Temperate Broadleaf & Mixed Forests	Palearctic		25	Hymenoptera
AD1_2006__Marshall	Marshall et al 2006	2	Marshall2006_sweepnet	AD1_2006__Marshall 2	abundance	individuals	Abundance	TRUE	TRUE	sweep nets	number of sweeps	Hymenoptera	Order	42	W2	W	AD1_2006__Marshall 2 42	AD1_2006__Marshall 2 W	AD1_2006__Marshall 2 W 42	2003-06-04	2003-07-08	day		67400	20	Arable field (landscape with large fields)	Cropland		Intense use	Representative part of a fragmented landscape				-1.81151028522	51.7813131997	0	United Kingdom	Northern Europe	Europe	0	English Lowlands Beech Forests	Temperate Broadleaf & Mixed Forests	Palearctic		25	Hymenoptera
AD1_2006__McFrederick	McFrederick & LeBuhn 2006	1	McFrederick2006_2003	AD1_2006__McFrederick 1	abundance	individuals	Abundance	TRUE	TRUE	fixed plots/quadrats	minute	Bombus	Genus	1	Bayview		AD1_2006__McFrederick 1 1	AD1_2006__McFrederick 1	AD1_2006__McFrederick 1 1	2003-04-01	2003-07-31	month	100	459700	150	Urban Park	Urban		Minimal use	Representative part of a fragmented landscape				-122.393056	37.715	0	United States	North America	Americas	0	California Central Coast	Mediterranean Forests, Woodlands & Scrub	Nearctic	California Floristic Province	5	Hymenoptera
AD1_2006__McFrederick	McFrederick & LeBuhn 2006	1	McFrederick2006_2003	AD1_2006__McFrederick 1	abundance	individuals	Abundance	TRUE	TRUE	fixed plots/quadrats	minute	Bombus	Genus	2	Bernal_Heights		AD1_2006__McFrederick 1 2	AD1_2006__McFrederick 1	AD1_2006__McFrederick 1 2	2003-04-01	2003-07-31	month	100	129100	150	Urban Park	Urban		Minimal use	Representative part of a fragmented landscape				-122.413889	37.743056	0	United States	North America	Americas	0	California Central Coast	Mediterranean Forests, Woodlands & Scrub	Nearctic	California Floristic Province	5	Hymenoptera
AD1_2006__McFrederick	McFrederick & LeBuhn 2006	1	McFrederick2006_2003	AD1_2006__McFrederick 1	abundance	individuals	Abundance	TRUE	TRUE	fixed plots/quadrats	minute	Bombus	Genus	3	Brooks_Park		AD1_2006__McFrederick 1 3	AD1_2006__McFrederick 1	AD1_2006__McFrederick 1 3	2003-04-01	2003-07-31	month	100	18600	150	Urban Park	Urban		Minimal use	Representative part of a fragmented landscape				-122.466667	37.717222	0	United States	North America	Americas	0	California Central Coast	Mediterranean Forests, Woodlands & Scrub	Nearctic	California Floristic Province	5	Hymenoptera
AD1_2006__McFrederick	McFrederick & LeBuhn 2006	1	McFrederick2006_2003	AD1_2006__McFrederick 1	abundance	individuals	Abundance	TRUE	TRUE	fixed plots/quadrats	minute	Bombus	Genus	4	Buena_Vista		AD1_2006__McFrederick 1 4	AD1_2006__McFrederick 1	AD1_2006__McFrederick 1 4	2003-04-01	2003-07-31	month	100	150500	150	Urban Park	Urban		Minimal use	Representative part of a fragmented landscape				-122.441667	37.768333	0	United States	North America	Americas	0	California Central Coast	Mediterranean Forests, Woodlands & Scrub	Nearctic	California Floristic Province	5	Hymenoptera
AD1_2006__McFrederick	McFrederick & LeBuhn 2006	1	McFrederick2006_2003	AD1_2006__McFrederick 1	abundance	individuals	Abundance	TRUE	TRUE	fixed plots/quadrats	minute	Bombus	Genus	5	Corona_Heights		AD1_2006__McFrederick 1 5	AD1_2006__McFrederick 1	AD1_2006__McFrederick 1 5	2003-04-01	2003-07-31	month	100	74100	150	Urban Park	Urban		Minimal use	Representative part of a fragmented landscape				-122.438333	37.764722	0	United States	North America	Americas	0	California Central Coast	Mediterranean Forests, Woodlands & Scrub	Nearctic	California Floristic Province	5	Hymenoptera
AD1_2006__McFrederick	McFrederick & LeBuhn 2006	1	McFrederick2006_2003	AD1_2006__McFrederick 1	abundance	individuals	Abundance	TRUE	TRUE	fixed plots/quadrats	minute	Bombus	Genus	6	Duncan_Castro		AD1_2006__McFrederick 1 6	AD1_2006__McFrederick 1	AD1_2006__McFrederick 1 6	2003-04-01	2003-07-31	month	100	3200	150	Urban Park	Urban		Minimal use	Representative part of a fragmented landscape				-122.433333	37.745833	0	United States	North America	Americas	0	California Central Coast	Mediterranean Forests, Woodlands & Scrub	Nearctic	California Floristic Province	5	Hymenoptera
AD1_2006__McFrederick	McFrederick & LeBuhn 2006	1	McFrederick2006_2003	AD1_2006__McFrederick 1	abundance	individuals	Abundance	TRUE	TRUE	fixed plots/quadrats	minute	Bombus	Genus	7	Edgehill		AD1_2006__McFrederick 1 7	AD1_2006__McFrederick 1	AD1_2006__McFrederick 1 7	2003-04-01	2003-07-31	month	100	46100	150	Urban Park	Urban		Minimal use	Representative part of a fragmented landscape				-122.459444	37.741944	0	United States	North America	Americas	0	California Central Coast	Mediterranean Forests, Woodlands & Scrub	Nearctic	California Floristic Province	5	Hymenoptera
AD1_2006__McFrederick	McFrederick & LeBuhn 2006	1	McFrederick2006_2003	AD1_2006__McFrederick 1	abundance	individuals	Abundance	TRUE	TRUE	fixed plots/quadrats	minute	Bombus	Genus	8	Glen_Park		AD1_2006__McFrederick 1 8	AD1_2006__McFrederick 1	AD1_2006__McFrederick 1 8	2003-04-01	2003-07-31	month	100	419300	150	Urban Park	Urban		Minimal use	Representative part of a fragmented landscape				-122.455278	37.740833	0	United States	North America	Americas	0	California Central Coast	Mediterranean Forests, Woodlands & Scrub	Nearctic	California Floristic Province	5	Hymenoptera
AD1_2006__McFrederick	McFrederick & LeBuhn 2006	1	McFrederick2006_2003	AD1_2006__McFrederick 1	abundance	individuals	Abundance	TRUE	TRUE	fixed plots/quadrats	minute	Bombus	Genus	9	Golden_Gate_Heights		AD1_2006__McFrederick 1 9	AD1_2006__McFrederick 1	AD1_2006__McFrederick 1 9	2003-04-01	2003-07-31	month	100	31200	150	Urban Park	Urban		Minimal use	Representative part of a fragmented landscape				-122.469444	37.749722	0	United States	North America	Americas	0	California Central Coast	Mediterranean Forests, Woodlands & Scrub	Nearctic	California Floristic Province	5	Hymenoptera
AD1_2006__McFrederick	McFrederick & LeBuhn 2006	1	McFrederick2006_2003	AD1_2006__McFrederick 1	abundance	individuals	Abundance	TRUE	TRUE	fixed plots/quadrats	minute	Bombus	Genus	10	Hawk_Hill		AD1_2006__McFrederick 1 10	AD1_2006__McFrederick 1	AD1_2006__McFrederick 1 10	2003-04-01	2003-07-31	month	100	28300	150	Urban Park	Urban		Minimal use	Representative part of a fragmented landscape				-122.467778	37.746667	0	United States	North America	Americas	0	California Central Coast	Mediterranean Forests, Woodlands & Scrub	Nearctic	California Floristic Province	5	Hymenoptera
AD1_2006__McFrederick	McFrederick & LeBuhn 2006	1	McFrederick2006_2003	AD1_2006__McFrederick 1	abundance	individuals	Abundance	TRUE	TRUE	fixed plots/quadrats	minute	Bombus	Genus	11	India_Basin		AD1_2006__McFrederick 1 11	AD1_2006__McFrederick 1	AD1_2006__McFrederick 1 11	2003-04-01	2003-07-31	month	100	69200	150	Urban Park	Urban		Minimal use	Representative part of a fragmented landscape				-122.375556	37.735	0	United States	North America	Americas	0	California Central Coast	Mediterranean Forests, Woodlands & Scrub	Nearctic	California Floristic Province	5	Hymenoptera
AD1_2006__McFrederick	McFrederick & LeBuhn 2006	1	McFrederick2006_2003	AD1_2006__McFrederick 1	abundance	individuals	Abundance	TRUE	TRUE	fixed plots/quadrats	minute	Bombus	Genus	12	Mclaren		AD1_2006__McFrederick 1 12	AD1_2006__McFrederick 1	AD1_2006__McFrederick 1 12	2003-04-01	2003-07-31	month	100	1586400	150	Urban Park	Urban		Minimal use	Representative part of a fragmented landscape				-122.419444	37.718056	0	United States	North America	Americas	0	California Central Coast	Mediterranean Forests, Woodlands & Scrub	Nearctic	California Floristic Province	5	Hymenoptera
AD1_2006__McFrederick	McFrederick & LeBuhn 2006	1	McFrederick2006_2003	AD1_2006__McFrederick 1	abundance	individuals	Abundance	TRUE	TRUE	fixed plots/quadrats	minute	Bombus	Genus	13	Mountain_lake		AD1_2006__McFrederick 1 13	AD1_2006__McFrederick 1	AD1_2006__McFrederick 1 13	2003-04-01	2003-07-31	month	100	55800	150	Urban Park	Urban		Minimal use	Representative part of a fragmented landscape				-122.47	37.786944	0	United States	North America	Americas	0	California Central Coast	Mediterranean Forests, Woodlands & Scrub	Nearctic	California Floristic Province	5	Hymenoptera
AD1_2006__McFrederick	McFrederick & LeBuhn 2006	1	McFrederick2006_2003	AD1_2006__McFrederick 1	abundance	individuals	Abundance	TRUE	TRUE	fixed plots/quadrats	minute	Bombus	Genus	14	Mt_Davidson		AD1_2006__McFrederick 1 14	AD1_2006__McFrederick 1	AD1_2006__McFrederick 1 14	2003-04-01	2003-07-31	month	100	178100	150	Urban Park	Urban		Minimal use	Representative part of a fragmented landscape				-122.455278	37.738611	0	United States	North America	Americas	0	California Central Coast	Mediterranean Forests, Woodlands & Scrub	Nearctic	California Floristic Province	5	Hymenoptera
AD1_2006__McFrederick	McFrederick & LeBuhn 2006	1	McFrederick2006_2003	AD1_2006__McFrederick 1	abundance	individuals	Abundance	TRUE	TRUE	fixed plots/quadrats	minute	Bombus	Genus	15	Pine_Lake		AD1_2006__McFrederick 1 15	AD1_2006__McFrederick 1	AD1_2006__McFrederick 1 15	2003-04-01	2003-07-31	month	100	295400	150	Urban Park	Urban		Minimal use	Representative part of a fragmented landscape				-122.481667	37.736111	0	United States	North America	Americas	0	California Central Coast	Mediterranean Forests, Woodlands & Scrub	Nearctic	California Floristic Province	5	Hymenoptera
AD1_2006__McFrederick	McFrederick & LeBuhn 2006	1	McFrederick2006_2003	AD1_2006__McFrederick 1	abundance	individuals	Abundance	TRUE	TRUE	fixed plots/quadrats	minute	Bombus	Genus	16	Rock_Outcrop		AD1_2006__McFrederick 1 16	AD1_2006__McFrederick 1	AD1_2006__McFrederick 1 16	2003-04-01	2003-07-31	month	100	12100	150	Urban Park	Urban		Minimal use	Representative part of a fragmented landscape				-122.471111	37.754444	0	United States	North America	Americas	0	California Central Coast	Mediterranean Forests, Woodlands & Scrub	Nearctic	California Floristic Province	5	Hymenoptera
AD1_2006__McFrederick	McFrederick & LeBuhn 2006	1	McFrederick2006_2003	AD1_2006__McFrederick 1	abundance	individuals	Abundance	TRUE	TRUE	fixed plots/quadrats	minute	Bombus	Genus	17	San_Bruno		AD1_2006__McFrederick 1 17	AD1_2006__McFrederick 1	AD1_2006__McFrederick 1 17	2003-04-01	2003-07-31	month	100		150	Urban Park	Urban		Minimal use	Representative part of a fragmented landscape				-122.433556	37.6917	0	United States	North America	Americas	0	California Central Coast	Mediterranean Forests, Woodlands & Scrub	Nearctic	California Floristic Province	5	Hymenoptera
AD1_2006__McFrederick	McFrederick & LeBuhn 2006	1	McFrederick2006_2003	AD1_2006__McFrederick 1	abundance	individuals	Abundance	TRUE	TRUE	fixed plots/quadrats	minute	Bombus	Genus	18	Sweeney_Ridge		AD1_2006__McFrederick 1 18	AD1_2006__McFrederick 1	AD1_2006__McFrederick 1 18	2003-04-01	2003-07-31	month	100		150	Urban Park	Urban		Minimal use	Representative part of a fragmented landscape				-122.461981	37.618219	0	United States	North America	Americas	0	California Central Coast	Mediterranean Forests, Woodlands & Scrub	Nearctic	California Floristic Province	5	Hymenoptera
AD1_2006__McFrederick	McFrederick & LeBuhn 2006	1	McFrederick2006_2003	AD1_2006__McFrederick 1	abundance	individuals	Abundance	TRUE	TRUE	fixed plots/quadrats	minute	Bombus	Genus	19	Tank_Hill		AD1_2006__McFrederick 1 19	AD1_2006__McFrederick 1	AD1_2006__McFrederick 1 19	2003-04-01	2003-07-31	month	100	13400	150	Urban Park	Urban		Minimal use	Representative part of a fragmented landscape				-122.447778	37.759444	0	United States	North America	Americas	0	California Central Coast	Mediterranean Forests, Woodlands & Scrub	Nearctic	California Floristic Province	5	Hymenoptera
AD1_2006__McFrederick	McFrederick & LeBuhn 2006	1	McFrederick2006_2003	AD1_2006__McFrederick 1	abundance	individuals	Abundance	TRUE	TRUE	fixed plots/quadrats	minute	Bombus	Genus	20	Twin_Peaks		AD1_2006__McFrederick 1 20	AD1_2006__McFrederick 1	AD1_2006__McFrederick 1 20	2003-04-01	2003-07-31	month	100	260600	150	Urban Park	Urban		Minimal use	Representative part of a fragmented landscape				-122.4475	37.7525	0	United States	North America	Americas	0	California Central Coast	Mediterranean Forests, Woodlands & Scrub	Nearctic	California Floristic Province	5	Hymenoptera
AD1_2006__McFrederick	McFrederick & LeBuhn 2006	2	McFrederick2006_2004	AD1_2006__McFrederick 2	abundance	individuals	Abundance	TRUE	TRUE	fixed plots/quadrats	minute	Bombus	Genus	1	Bayview		AD1_2006__McFrederick 2 1	AD1_2006__McFrederick 2	AD1_2006__McFrederick 2 1	2004-02-01	2004-07-31	month		459700	200	Urban Park	Urban		Minimal use	Representative part of a fragmented landscape				-122.393056	37.715	0	United States	North America	Americas	0	California Central Coast	Mediterranean Forests, Woodlands & Scrub	Nearctic	California Floristic Province	5	Hymenoptera
AD1_2006__McFrederick	McFrederick & LeBuhn 2006	2	McFrederick2006_2004	AD1_2006__McFrederick 2	abundance	individuals	Abundance	TRUE	TRUE	fixed plots/quadrats	minute	Bombus	Genus	2	Bernal_Heights		AD1_2006__McFrederick 2 2	AD1_2006__McFrederick 2	AD1_2006__McFrederick 2 2	2004-02-01	2004-07-31	month		129100	200	Urban Park	Urban		Minimal use	Representative part of a fragmented landscape				-122.413889	37.743056	0	United States	North America	Americas	0	California Central Coast	Mediterranean Forests, Woodlands & Scrub	Nearctic	California Floristic Province	5	Hymenoptera
AD1_2006__McFrederick	McFrederick & LeBuhn 2006	2	McFrederick2006_2004	AD1_2006__McFrederick 2	abundance	individuals	Abundance	TRUE	TRUE	fixed plots/quadrats	minute	Bombus	Genus	3	Brooks_Park		AD1_2006__McFrederick 2 3	AD1_2006__McFrederick 2	AD1_2006__McFrederick 2 3	2004-02-01	2004-07-31	month		18600	200	Urban Park	Urban		Minimal use	Representative part of a fragmented landscape				-122.466667	37.717222	0	United States	North America	Americas	0	California Central Coast	Mediterranean Forests, Woodlands & Scrub	Nearctic	California Floristic Province	5	Hymenoptera
AD1_2006__McFrederick	McFrederick & LeBuhn 2006	2	McFrederick2006_2004	AD1_2006__McFrederick 2	abundance	individuals	Abundance	TRUE	TRUE	fixed plots/quadrats	minute	Bombus	Genus	4	Buena_Vista		AD1_2006__McFrederick 2 4	AD1_2006__McFrederick 2	AD1_2006__McFrederick 2 4	2004-02-01	2004-07-31	month		150500	200	Urban Park	Urban		Minimal use	Representative part of a fragmented landscape				-122.441667	37.768333	0	United States	North America	Americas	0	California Central Coast	Mediterranean Forests, Woodlands & Scrub	Nearctic	California Floristic Province	5	Hymenoptera
AD1_2006__McFrederick	McFrederick & LeBuhn 2006	2	McFrederick2006_2004	AD1_2006__McFrederick 2	abundance	individuals	Abundance	TRUE	TRUE	fixed plots/quadrats	minute	Bombus	Genus	5	Corona_Heights		AD1_2006__McFrederick 2 5	AD1_2006__McFrederick 2	AD1_2006__McFrederick 2 5	2004-02-01	2004-07-31	month		74100	200	Urban Park	Urban		Minimal use	Representative part of a fragmented landscape				-122.438333	37.764722	0	United States	North America	Americas	0	California Central Coast	Mediterranean Forests, Woodlands & Scrub	Nearctic	California Floristic Province	5	Hymenoptera
AD1_2006__McFrederick	McFrederick & LeBuhn 2006	2	McFrederick2006_2004	AD1_2006__McFrederick 2	abundance	individuals	Abundance	TRUE	TRUE	fixed plots/quadrats	minute	Bombus	Genus	6	Duncan_Castro		AD1_2006__McFrederick 2 6	AD1_2006__McFrederick 2	AD1_2006__McFrederick 2 6	2004-02-01	2004-07-31	month		3200	200	Urban Park	Urban		Minimal use	Representative part of a fragmented landscape				-122.433333	37.745833	0	United States	North America	Americas	0	California Central Coast	Mediterranean Forests, Woodlands & Scrub	Nearctic	California Floristic Province	5	Hymenoptera
AD1_2006__McFrederick	McFrederick & LeBuhn 2006	2	McFrederick2006_2004	AD1_2006__McFrederick 2	abundance	individuals	Abundance	TRUE	TRUE	fixed plots/quadrats	minute	Bombus	Genus	7	Edgehill		AD1_2006__McFrederick 2 7	AD1_2006__McFrederick 2	AD1_2006__McFrederick 2 7	2004-02-01	2004-07-31	month		46100	200	Urban Park	Urban		Minimal use	Representative part of a fragmented landscape				-122.459444	37.741944	0	United States	North America	Americas	0	California Central Coast	Mediterranean Forests, Woodlands & Scrub	Nearctic	California Floristic Province	5	Hymenoptera
AD1_2006__McFrederick	McFrederick & LeBuhn 2006	2	McFrederick2006_2004	AD1_2006__McFrederick 2	abundance	individuals	Abundance	TRUE	TRUE	fixed plots/quadrats	minute	Bombus	Genus	8	Glen_Park		AD1_2006__McFrederick 2 8	AD1_2006__McFrederick 2	AD1_2006__McFrederick 2 8	2004-02-01	2004-07-31	month		419300	200	Urban Park	Urban		Minimal use	Representative part of a fragmented landscape				-122.455278	37.740833	0	United States	North America	Americas	0	California Central Coast	Mediterranean Forests, Woodlands & Scrub	Nearctic	California Floristic Province	5	Hymenoptera
AD1_2006__McFrederick	McFrederick & LeBuhn 2006	2	McFrederick2006_2004	AD1_2006__McFrederick 2	abundance	individuals	Abundance	TRUE	TRUE	fixed plots/quadrats	minute	Bombus	Genus	9	Golden_Gate_Heights		AD1_2006__McFrederick 2 9	AD1_2006__McFrederick 2	AD1_2006__McFrederick 2 9	2004-02-01	2004-07-31	month		31200	200	Urban Park	Urban		Minimal use	Representative part of a fragmented landscape				-122.469444	37.749722	0	United States	North America	Americas	0	California Central Coast	Mediterranean Forests, Woodlands & Scrub	Nearctic	California Floristic Province	5	Hymenoptera
AD1_2006__McFrederick	McFrederick & LeBuhn 2006	2	McFrederick2006_2004	AD1_2006__McFrederick 2	abundance	individuals	Abundance	TRUE	TRUE	fixed plots/quadrats	minute	Bombus	Genus	10	Hawk_Hill		AD1_2006__McFrederick 2 10	AD1_2006__McFrederick 2	AD1_2006__McFrederick 2 10	2004-02-01	2004-07-31	month		28300	200	Urban Park	Urban		Minimal use	Representative part of a fragmented landscape				-122.467778	37.746667	0	United States	North America	Americas	0	California Central Coast	Mediterranean Forests, Woodlands & Scrub	Nearctic	California Floristic Province	5	Hymenoptera
AD1_2006__McFrederick	McFrederick & LeBuhn 2006	2	McFrederick2006_2004	AD1_2006__McFrederick 2	abundance	individuals	Abundance	TRUE	TRUE	fixed plots/quadrats	minute	Bombus	Genus	11	India_Basin		AD1_2006__McFrederick 2 11	AD1_2006__McFrederick 2	AD1_2006__McFrederick 2 11	2004-02-01	2004-07-31	month		69200	200	Urban Park	Urban		Minimal use	Representative part of a fragmented landscape				-122.375556	37.735	0	United States	North America	Americas	0	California Central Coast	Mediterranean Forests, Woodlands & Scrub	Nearctic	California Floristic Province	5	Hymenoptera
AD1_2006__McFrederick	McFrederick & LeBuhn 2006	2	McFrederick2006_2004	AD1_2006__McFrederick 2	abundance	individuals	Abundance	TRUE	TRUE	fixed plots/quadrats	minute	Bombus	Genus	12	Mclaren		AD1_2006__McFrederick 2 12	AD1_2006__McFrederick 2	AD1_2006__McFrederick 2 12	2004-02-01	2004-07-31	month		1586400	200	Urban Park	Urban		Minimal use	Representative part of a fragmented landscape				-122.419444	37.718056	0	United States	North America	Americas	0	California Central Coast	Mediterranean Forests, Woodlands & Scrub	Nearctic	California Floristic Province	5	Hymenoptera
AD1_2006__McFrederick	McFrederick & LeBuhn 2006	2	McFrederick2006_2004	AD1_2006__McFrederick 2	abundance	individuals	Abundance	TRUE	TRUE	fixed plots/quadrats	minute	Bombus	Genus	13	Mountain_lake		AD1_2006__McFrederick 2 13	AD1_2006__McFrederick 2	AD1_2006__McFrederick 2 13	2004-02-01	2004-07-31	month		55800	200	Urban Park	Urban		Minimal use	Representative part of a fragmented landscape				-122.47	37.786944	0	United States	North America	Americas	0	California Central Coast	Mediterranean Forests, Woodlands & Scrub	Nearctic	California Floristic Province	5	Hymenoptera
AD1_2006__McFrederick	McFrederick & LeBuhn 2006	2	McFrederick2006_2004	AD1_2006__McFrederick 2	abundance	individuals	Abundance	TRUE	TRUE	fixed plots/quadrats	minute	Bombus	Genus	14	Mt_Davidson		AD1_2006__McFrederick 2 14	AD1_2006__McFrederick 2	AD1_2006__McFrederick 2 14	2004-02-01	2004-07-31	month		178100	200	Urban Park	Urban		Minimal use	Representative part of a fragmented landscape				-122.455278	37.738611	0	United States	North America	Americas	0	California Central Coast	Mediterranean Forests, Woodlands & Scrub	Nearctic	California Floristic Province	5	Hymenoptera
AD1_2006__McFrederick	McFrederick & LeBuhn 2006	2	McFrederick2006_2004	AD1_2006__McFrederick 2	abundance	individuals	Abundance	TRUE	TRUE	fixed plots/quadrats	minute	Bombus	Genus	15	Pine_Lake		AD1_2006__McFrederick 2 15	AD1_2006__McFrederick 2	AD1_2006__McFrederick 2 15	2004-02-01	2004-07-31	month		295400	200	Urban Park	Urban		Minimal use	Representative part of a fragmented landscape				-122.481667	37.736111	0	United States	North America	Americas	0	California Central Coast	Mediterranean Forests, Woodlands & Scrub	Nearctic	California Floristic Province	5	Hymenoptera
AD1_2006__McFrederick	McFrederick & LeBuhn 2006	2	McFrederick2006_2004	AD1_2006__McFrederick 2	abundance	individuals	Abundance	TRUE	TRUE	fixed plots/quadrats	minute	Bombus	Genus	16	Rock_Outcrop		AD1_2006__McFrederick 2 16	AD1_2006__McFrederick 2	AD1_2006__McFrederick 2 16	2004-02-01	2004-07-31	month		12100	200	Urban Park	Urban		Minimal use	Representative part of a fragmented landscape				-122.471111	37.754444	0	United States	North America	Americas	0	California Central Coast	Mediterranean Forests, Woodlands & Scrub	Nearctic	California Floristic Province	5	Hymenoptera
AD1_2006__McFrederick	McFrederick & LeBuhn 2006	2	McFrederick2006_2004	AD1_2006__McFrederick 2	abundance	individuals	Abundance	TRUE	TRUE	fixed plots/quadrats	minute	Bombus	Genus	17	San_Bruno		AD1_2006__McFrederick 2 17	AD1_2006__McFrederick 2	AD1_2006__McFrederick 2 17	2004-02-01	2004-07-31	month			200	Urban Park	Urban		Minimal use	Representative part of a fragmented landscape				-122.433556	37.6917	0	United States	North America	Americas	0	California Central Coast	Mediterranean Forests, Woodlands & Scrub	Nearctic	California Floristic Province	5	Hymenoptera
AD1_2006__McFrederick	McFrederick & LeBuhn 2006	2	McFrederick2006_2004	AD1_2006__McFrederick 2	abundance	individuals	Abundance	TRUE	TRUE	fixed plots/quadrats	minute	Bombus	Genus	18	Sweeney_Ridge		AD1_2006__McFrederick 2 18	AD1_2006__McFrederick 2	AD1_2006__McFrederick 2 18	2004-02-01	2004-07-31	month			200	Urban Park	Urban		Minimal use	Representative part of a fragmented landscape				-122.461981	37.618219	0	United States	North America	Americas	0	California Central Coast	Mediterranean Forests, Woodlands & Scrub	Nearctic	California Floristic Province	5	Hymenoptera
AD1_2006__McFrederick	McFrederick & LeBuhn 2006	2	McFrederick2006_2004	AD1_2006__McFrederick 2	abundance	individuals	Abundance	TRUE	TRUE	fixed plots/quadrats	minute	Bombus	Genus	19	Tank_Hill		AD1_2006__McFrederick 2 19	AD1_2006__McFrederick 2	AD1_2006__McFrederick 2 19	2004-02-01	2004-07-31	month		13400	200	Urban Park	Urban		Minimal use	Representative part of a fragmented landscape				-122.447778	37.759444	0	United States	North America	Americas	0	California Central Coast	Mediterranean Forests, Woodlands & Scrub	Nearctic	California Floristic Province	5	Hymenoptera
AD1_2006__McFrederick	McFrederick & LeBuhn 2006	2	McFrederick2006_2004	AD1_2006__McFrederick 2	abundance	individuals	Abundance	TRUE	TRUE	fixed plots/quadrats	minute	Bombus	Genus	20	Twin_Peaks		AD1_2006__McFrederick 2 20	AD1_2006__McFrederick 2	AD1_2006__McFrederick 2 20	2004-02-01	2004-07-31	month		260600	200	Urban Park	Urban		Minimal use	Representative part of a fragmented landscape				-122.4475	37.7525	0	United States	North America	Americas	0	California Central Coast	Mediterranean Forests, Woodlands & Scrub	Nearctic	California Floristic Province	5	Hymenoptera
AD1_2007__Hatfield	Hatfield & LeBuhn 2007	1	Hatfield_bombus	AD1_2007__Hatfield 1	abundance	individuals	Abundance	TRUE	TRUE	point counts	minute	Bombus	Genus	1	120-4	120	AD1_2007__Hatfield 1 1	AD1_2007__Hatfield 1 120	AD1_2007__Hatfield 1 120 1	2002-06-10	2002-08-15	day			360	Meadow	Pasture	Direct from publication / author	Minimal use	Within remnant patch (perhaps at its edge) that is surrounded by other habitats				-120.22633	39.5605	0	United States	North America	Americas	0	Sierra Nevada	Temperate Conifer Forests	Nearctic	California Floristic Province	13	Hymenoptera
AD1_2007__Hatfield	Hatfield & LeBuhn 2007	1	Hatfield_bombus	AD1_2007__Hatfield 1	abundance	individuals	Abundance	TRUE	TRUE	point counts	minute	Bombus	Genus	2	120-5	120	AD1_2007__Hatfield 1 2	AD1_2007__Hatfield 1 120	AD1_2007__Hatfield 1 120 2	2002-06-10	2002-08-15	day			360	Meadow	Pasture	Direct from publication / author	Minimal use	Within remnant patch (perhaps at its edge) that is surrounded by other habitats				-120.223	39.56417	0	United States	North America	Americas	0	Sierra Nevada	Temperate Conifer Forests	Nearctic	California Floristic Province	13	Hymenoptera
AD1_2007__Hatfield	Hatfield & LeBuhn 2007	1	Hatfield_bombus	AD1_2007__Hatfield 1	abundance	individuals	Abundance	TRUE	TRUE	point counts	minute	Bombus	Genus	3	120-9	120	AD1_2007__Hatfield 1 3	AD1_2007__Hatfield 1 120	AD1_2007__Hatfield 1 120 3	2002-06-10	2002-08-15	day			360	Meadow	Pasture	Direct from publication / author	Minimal use	Within remnant patch (perhaps at its edge) that is surrounded by other habitats				-120.21833	39.57967	0	United States	North America	Americas	0	Sierra Nevada	Temperate Conifer Forests	Nearctic	California Floristic Province	13	Hymenoptera
AD1_2007__Hatfield	Hatfield & LeBuhn 2007	1	Hatfield_bombus	AD1_2007__Hatfield 1	abundance	individuals	Abundance	TRUE	TRUE	point counts	minute	Bombus	Genus	4	141-03	141	AD1_2007__Hatfield 1 4	AD1_2007__Hatfield 1 141	AD1_2007__Hatfield 1 141 4	2002-06-10	2002-08-15	day			360	Meadow	Pasture	Direct from publication / author	Minimal use	Within remnant patch (perhaps at its edge) that is surrounded by other habitats				-120.19667	39.55083	0	United States	North America	Americas	0	Sierra Nevada	Temperate Conifer Forests	Nearctic	California Floristic Province	13	Hymenoptera
AD1_2007__Hatfield	Hatfield & LeBuhn 2007	1	Hatfield_bombus	AD1_2007__Hatfield 1	abundance	individuals	Abundance	TRUE	TRUE	point counts	minute	Bombus	Genus	5	141-1	141	AD1_2007__Hatfield 1 5	AD1_2007__Hatfield 1 141	AD1_2007__Hatfield 1 141 5	2002-06-10	2002-08-15	day			360	Meadow	Pasture	Direct from publication / author	Minimal use	Within remnant patch (perhaps at its edge) that is surrounded by other habitats				-120.20083	39.54933	0	United States	North America	Americas	0	Sierra Nevada	Temperate Conifer Forests	Nearctic	California Floristic Province	13	Hymenoptera
AD1_2007__Hatfield	Hatfield & LeBuhn 2007	1	Hatfield_bombus	AD1_2007__Hatfield 1	abundance	individuals	Abundance	TRUE	TRUE	point counts	minute	Bombus	Genus	6	141-2	141	AD1_2007__Hatfield 1 6	AD1_2007__Hatfield 1 141	AD1_2007__Hatfield 1 141 6	2002-06-10	2002-08-15	day			360	Meadow	Pasture	Direct from publication / author	Minimal use	Within remnant patch (perhaps at its edge) that is surrounded by other habitats				-120.195	39.54917	0	United States	North America	Americas	0	Sierra Nevada	Temperate Conifer Forests	Nearctic	California Floristic Province	13	Hymenoptera
AD1_2007__Hatfield	Hatfield & LeBuhn 2007	1	Hatfield_bombus	AD1_2007__Hatfield 1	abundance	individuals	Abundance	TRUE	TRUE	point counts	minute	Bombus	Genus	7	161-1	161	AD1_2007__Hatfield 1 7	AD1_2007__Hatfield 1 161	AD1_2007__Hatfield 1 161 7	2002-06-10	2002-08-15	day			360	Meadow	Pasture	Direct from publication / author	Minimal use	Within remnant patch (perhaps at its edge) that is surrounded by other habitats				-120.2225	39.526	0	United States	North America	Americas	0	Sierra Nevada	Temperate Conifer Forests	Nearctic	California Floristic Province	13	Hymenoptera
AD1_2007__Hatfield	Hatfield & LeBuhn 2007	1	Hatfield_bombus	AD1_2007__Hatfield 1	abundance	individuals	Abundance	TRUE	TRUE	point counts	minute	Bombus	Genus	8	155-01	155	AD1_2007__Hatfield 1 8	AD1_2007__Hatfield 1 155	AD1_2007__Hatfield 1 155 8	2002-06-10	2002-08-15	day			360	Meadow	Secondary vegetation (indeterminate age)	Direct from publication / author	Minimal use	Within remnant patch (perhaps at its edge) that is surrounded by other habitats				-120.27333	39.53767	0	United States	North America	Americas	0	Sierra Nevada	Temperate Conifer Forests	Nearctic	California Floristic Province	13	Hymenoptera
AD1_2007__Hatfield	Hatfield & LeBuhn 2007	1	Hatfield_bombus	AD1_2007__Hatfield 1	abundance	individuals	Abundance	TRUE	TRUE	point counts	minute	Bombus	Genus	9	155-02	155	AD1_2007__Hatfield 1 9	AD1_2007__Hatfield 1 155	AD1_2007__Hatfield 1 155 9	2002-06-10	2002-08-15	day			360	Meadow	Secondary vegetation (indeterminate age)	Direct from publication / author	Minimal use	Within remnant patch (perhaps at its edge) that is surrounded by other habitats				-120.26717	39.53833	0	United States	North America	Americas	0	Sierra Nevada	Temperate Conifer Forests	Nearctic	California Floristic Province	13	Hymenoptera
AD1_2007__Hatfield	Hatfield & LeBuhn 2007	1	Hatfield_bombus	AD1_2007__Hatfield 1	abundance	individuals	Abundance	TRUE	TRUE	point counts	minute	Bombus	Genus	10	155-03	155	AD1_2007__Hatfield 1 10	AD1_2007__Hatfield 1 155	AD1_2007__Hatfield 1 155 10	2002-06-10	2002-08-15	day			360	Meadow	Secondary vegetation (indeterminate age)	Direct from publication / author	Minimal use	Within remnant patch (perhaps at its edge) that is surrounded by other habitats				-120.27917	39.538	0	United States	North America	Americas	0	Sierra Nevada	Temperate Conifer Forests	Nearctic	California Floristic Province	13	Hymenoptera
AD1_2007__Hatfield	Hatfield & LeBuhn 2007	1	Hatfield_bombus	AD1_2007__Hatfield 1	abundance	individuals	Abundance	TRUE	TRUE	point counts	minute	Bombus	Genus	11	161-3	161	AD1_2007__Hatfield 1 11	AD1_2007__Hatfield 1 161	AD1_2007__Hatfield 1 161 11	2002-06-10	2002-08-15	day			360	Meadow	Pasture	Direct from publication / author	Minimal use	Within remnant patch (perhaps at its edge) that is surrounded by other habitats				-120.21767	39.533	0	United States	North America	Americas	0	Sierra Nevada	Temperate Conifer Forests	Nearctic	California Floristic Province	13	Hymenoptera
AD1_2007__Hatfield	Hatfield & LeBuhn 2007	1	Hatfield_bombus	AD1_2007__Hatfield 1	abundance	individuals	Abundance	TRUE	TRUE	point counts	minute	Bombus	Genus	12	161-8	161	AD1_2007__Hatfield 1 12	AD1_2007__Hatfield 1 161	AD1_2007__Hatfield 1 161 12	2002-06-10	2002-08-15	day			360	Meadow	Pasture	Direct from publication / author	Minimal use	Within remnant patch (perhaps at its edge) that is surrounded by other habitats				-120.21417	39.53167	0	United States	North America	Americas	0	Sierra Nevada	Temperate Conifer Forests	Nearctic	California Floristic Province	13	Hymenoptera
AD1_2007__Hatfield	Hatfield & LeBuhn 2007	1	Hatfield_bombus	AD1_2007__Hatfield 1	abundance	individuals	Abundance	TRUE	TRUE	point counts	minute	Bombus	Genus	13	207-1	207	AD1_2007__Hatfield 1 13	AD1_2007__Hatfield 1 207	AD1_2007__Hatfield 1 207 13	2002-06-10	2002-08-15	day			360	Meadow	Pasture	Direct from publication / author	Light use	Within remnant patch (perhaps at its edge) that is surrounded by other habitats				-120.23217	39.493	0	United States	North America	Americas	0	Sierra Nevada	Temperate Conifer Forests	Nearctic	California Floristic Province	13	Hymenoptera
AD1_2007__Hatfield	Hatfield & LeBuhn 2007	1	Hatfield_bombus	AD1_2007__Hatfield 1	abundance	individuals	Abundance	TRUE	TRUE	point counts	minute	Bombus	Genus	14	207-2	207	AD1_2007__Hatfield 1 14	AD1_2007__Hatfield 1 207	AD1_2007__Hatfield 1 207 14	2002-06-10	2002-08-15	day			360	Meadow	Pasture	Direct from publication / author	Light use	Within remnant patch (perhaps at its edge) that is surrounded by other habitats				-120.23517	39.49633	0	United States	North America	Americas	0	Sierra Nevada	Temperate Conifer Forests	Nearctic	California Floristic Province	13	Hymenoptera
AD1_2007__Hatfield	Hatfield & LeBuhn 2007	1	Hatfield_bombus	AD1_2007__Hatfield 1	abundance	individuals	Abundance	TRUE	TRUE	point counts	minute	Bombus	Genus	15	207-7	207	AD1_2007__Hatfield 1 15	AD1_2007__Hatfield 1 207	AD1_2007__Hatfield 1 207 15	2002-06-10	2002-08-15	day			360	Meadow	Pasture	Direct from publication / author	Light use	Within remnant patch (perhaps at its edge) that is surrounded by other habitats				-120.23417	39.50217	0	United States	North America	Americas	0	Sierra Nevada	Temperate Conifer Forests	Nearctic	California Floristic Province	13	Hymenoptera
AD1_2007__Hatfield	Hatfield & LeBuhn 2007	1	Hatfield_bombus	AD1_2007__Hatfield 1	abundance	individuals	Abundance	TRUE	TRUE	point counts	minute	Bombus	Genus	16	228-1	228	AD1_2007__Hatfield 1 16	AD1_2007__Hatfield 1 228	AD1_2007__Hatfield 1 228 16	2002-06-10	2002-08-15	day			360	Meadow	Pasture	Direct from publication / author	Minimal use	Within remnant patch (perhaps at its edge) that is surrounded by other habitats				-120.30667	39.4885	0	United States	North America	Americas	0	Sierra Nevada	Temperate Conifer Forests	Nearctic	California Floristic Province	13	Hymenoptera
AD1_2007__Hatfield	Hatfield & LeBuhn 2007	1	Hatfield_bombus	AD1_2007__Hatfield 1	abundance	individuals	Abundance	TRUE	TRUE	point counts	minute	Bombus	Genus	17	228-2	228	AD1_2007__Hatfield 1 17	AD1_2007__Hatfield 1 228	AD1_2007__Hatfield 1 228 17	2002-06-10	2002-08-15	day			360	Meadow	Pasture	Direct from publication / author	Minimal use	Within remnant patch (perhaps at its edge) that is surrounded by other habitats				-120.3085	39.48883	0	United States	North America	Americas	0	Sierra Nevada	Temperate Conifer Forests	Nearctic	California Floristic Province	13	Hymenoptera
AD1_2007__Hatfield	Hatfield & LeBuhn 2007	1	Hatfield_bombus	AD1_2007__Hatfield 1	abundance	individuals	Abundance	TRUE	TRUE	point counts	minute	Bombus	Genus	18	228-3	228	AD1_2007__Hatfield 1 18	AD1_2007__Hatfield 1 228	AD1_2007__Hatfield 1 228 18	2002-06-10	2002-08-15	day			360	Meadow	Pasture	Direct from publication / author	Minimal use	Within remnant patch (perhaps at its edge) that is surrounded by other habitats				-120.30967	39.48883	0	United States	North America	Americas	0	Sierra Nevada	Temperate Conifer Forests	Nearctic	California Floristic Province	13	Hymenoptera
AD1_2007__Hatfield	Hatfield & LeBuhn 2007	1	Hatfield_bombus	AD1_2007__Hatfield 1	abundance	individuals	Abundance	TRUE	TRUE	point counts	minute	Bombus	Genus	19	251-1	251	AD1_2007__Hatfield 1 19	AD1_2007__Hatfield 1 251	AD1_2007__Hatfield 1 251 19	2002-06-10	2002-08-15	day			360	Meadow	Secondary vegetation (indeterminate age)	Direct from publication / author	Minimal use	Within remnant patch (perhaps at its edge) that is surrounded by other habitats				-120.2905	39.47883	0	United States	North America	Americas	0	Sierra Nevada	Temperate Conifer Forests	Nearctic	California Floristic Province	13	Hymenoptera
AD1_2007__Hatfield	Hatfield & LeBuhn 2007	1	Hatfield_bombus	AD1_2007__Hatfield 1	abundance	individuals	Abundance	TRUE	TRUE	point counts	minute	Bombus	Genus	20	251-2	251	AD1_2007__Hatfield 1 20	AD1_2007__Hatfield 1 251	AD1_2007__Hatfield 1 251 20	2002-06-10	2002-08-15	day			360	Meadow	Secondary vegetation (indeterminate age)	Direct from publication / author	Minimal use	Within remnant patch (perhaps at its edge) that is surrounded by other habitats				-120.29167	39.47833	0	United States	North America	Americas	0	Sierra Nevada	Temperate Conifer Forests	Nearctic	California Floristic Province	13	Hymenoptera
AD1_2007__Hatfield	Hatfield & LeBuhn 2007	1	Hatfield_bombus	AD1_2007__Hatfield 1	abundance	individuals	Abundance	TRUE	TRUE	point counts	minute	Bombus	Genus	21	251-3	251	AD1_2007__Hatfield 1 21	AD1_2007__Hatfield 1 251	AD1_2007__Hatfield 1 251 21	2002-06-10	2002-08-15	day			360	Meadow	Secondary vegetation (indeterminate age)	Direct from publication / author	Minimal use	Within remnant patch (perhaps at its edge) that is surrounded by other habitats				-120.29267	39.4785	0	United States	North America	Americas	0	Sierra Nevada	Temperate Conifer Forests	Nearctic	California Floristic Province	13	Hymenoptera
AD1_2007__Hatfield	Hatfield & LeBuhn 2007	1	Hatfield_bombus	AD1_2007__Hatfield 1	abundance	individuals	Abundance	TRUE	TRUE	point counts	minute	Bombus	Genus	22	255-05	255	AD1_2007__Hatfield 1 22	AD1_2007__Hatfield 1 255	AD1_2007__Hatfield 1 255 22	2002-06-10	2002-08-15	day			360	Meadow	Pasture	Direct from publication / author	Minimal use	Within remnant patch (perhaps at its edge) that is surrounded by other habitats				-120.1925	39.46417	0	United States	North America	Americas	0	Sierra Nevada	Temperate Conifer Forests	Nearctic	California Floristic Province	13	Hymenoptera
AD1_2007__Hatfield	Hatfield & LeBuhn 2007	1	Hatfield_bombus	AD1_2007__Hatfield 1	abundance	individuals	Abundance	TRUE	TRUE	point counts	minute	Bombus	Genus	23	255-07	255	AD1_2007__Hatfield 1 23	AD1_2007__Hatfield 1 255	AD1_2007__Hatfield 1 255 23	2002-06-10	2002-08-15	day			360	Meadow	Pasture	Direct from publication / author	Minimal use	Within remnant patch (perhaps at its edge) that is surrounded by other habitats				-120.19433	39.4625	0	United States	North America	Americas	0	Sierra Nevada	Temperate Conifer Forests	Nearctic	California Floristic Province	13	Hymenoptera
AD1_2007__Hatfield	Hatfield & LeBuhn 2007	1	Hatfield_bombus	AD1_2007__Hatfield 1	abundance	individuals	Abundance	TRUE	TRUE	point counts	minute	Bombus	Genus	24	255-11	255	AD1_2007__Hatfield 1 24	AD1_2007__Hatfield 1 255	AD1_2007__Hatfield 1 255 24	2002-06-10	2002-08-15	day			360	Meadow	Pasture	Direct from publication / author	Minimal use	Within remnant patch (perhaps at its edge) that is surrounded by other habitats				-120.191	39.4635	0	United States	North America	Americas	0	Sierra Nevada	Temperate Conifer Forests	Nearctic	California Floristic Province	13	Hymenoptera
AD1_2007__Hatfield	Hatfield & LeBuhn 2007	1	Hatfield_bombus	AD1_2007__Hatfield 1	abundance	individuals	Abundance	TRUE	TRUE	point counts	minute	Bombus	Genus	25	282-1	282	AD1_2007__Hatfield 1 25	AD1_2007__Hatfield 1 282	AD1_2007__Hatfield 1 282 25	2002-06-10	2002-08-15	day			360	Meadow	Pasture	Direct from publication / author	Minimal use	Within remnant patch (perhaps at its edge) that is surrounded by other habitats				-120.27383	39.46417	0	United States	North America	Americas	0	Sierra Nevada	Temperate Conifer Forests	Nearctic	California Floristic Province	13	Hymenoptera
AD1_2007__Hatfield	Hatfield & LeBuhn 2007	1	Hatfield_bombus	AD1_2007__Hatfield 1	abundance	individuals	Abundance	TRUE	TRUE	point counts	minute	Bombus	Genus	26	282-2	282	AD1_2007__Hatfield 1 26	AD1_2007__Hatfield 1 282	AD1_2007__Hatfield 1 282 26	2002-06-10	2002-08-15	day			360	Meadow	Pasture	Direct from publication / author	Minimal use	Within remnant patch (perhaps at its edge) that is surrounded by other habitats				-120.27267	39.46267	0	United States	North America	Americas	0	Sierra Nevada	Temperate Conifer Forests	Nearctic	California Floristic Province	13	Hymenoptera
AD1_2007__Hatfield	Hatfield & LeBuhn 2007	1	Hatfield_bombus	AD1_2007__Hatfield 1	abundance	individuals	Abundance	TRUE	TRUE	point counts	minute	Bombus	Genus	27	282-3	282	AD1_2007__Hatfield 1 27	AD1_2007__Hatfield 1 282	AD1_2007__Hatfield 1 282 27	2002-06-10	2002-08-15	day			360	Meadow	Pasture	Direct from publication / author	Minimal use	Within remnant patch (perhaps at its edge) that is surrounded by other habitats				-120.27333	39.46083	0	United States	North America	Americas	0	Sierra Nevada	Temperate Conifer Forests	Nearctic	California Floristic Province	13	Hymenoptera
AD1_2007__Hatfield	Hatfield & LeBuhn 2007	1	Hatfield_bombus	AD1_2007__Hatfield 1	abundance	individuals	Abundance	TRUE	TRUE	point counts	minute	Bombus	Genus	28	292-1	292	AD1_2007__Hatfield 1 28	AD1_2007__Hatfield 1 292	AD1_2007__Hatfield 1 292 28	2002-06-10	2002-08-15	day			360	Meadow	Secondary vegetation (indeterminate age)	Direct from publication / author	Minimal use	Within remnant patch (perhaps at its edge) that is surrounded by other habitats				-120.34267	39.46	0	United States	North America	Americas	0	Sierra Nevada	Temperate Conifer Forests	Nearctic	California Floristic Province	13	Hymenoptera
AD1_2007__Hatfield	Hatfield & LeBuhn 2007	1	Hatfield_bombus	AD1_2007__Hatfield 1	abundance	individuals	Abundance	TRUE	TRUE	point counts	minute	Bombus	Genus	29	292-2	292	AD1_2007__Hatfield 1 29	AD1_2007__Hatfield 1 292	AD1_2007__Hatfield 1 292 29	2002-06-10	2002-08-15	day			360	Meadow	Secondary vegetation (indeterminate age)	Direct from publication / author	Minimal use	Within remnant patch (perhaps at its edge) that is surrounded by other habitats				-120.34333	39.45933	0	United States	North America	Americas	0	Sierra Nevada	Temperate Conifer Forests	Nearctic	California Floristic Province	13	Hymenoptera
AD1_2007__Hatfield	Hatfield & LeBuhn 2007	1	Hatfield_bombus	AD1_2007__Hatfield 1	abundance	individuals	Abundance	TRUE	TRUE	point counts	minute	Bombus	Genus	30	292-3	292	AD1_2007__Hatfield 1 30	AD1_2007__Hatfield 1 292	AD1_2007__Hatfield 1 292 30	2002-06-10	2002-08-15	day			360	Meadow	Secondary vegetation (indeterminate age)	Direct from publication / author	Minimal use	Within remnant patch (perhaps at its edge) that is surrounded by other habitats				-120.34267	39.45917	0	United States	North America	Americas	0	Sierra Nevada	Temperate Conifer Forests	Nearctic	California Floristic Province	13	Hymenoptera
AD1_2007__Hatfield	Hatfield & LeBuhn 2007	1	Hatfield_bombus	AD1_2007__Hatfield 1	abundance	individuals	Abundance	TRUE	TRUE	point counts	minute	Bombus	Genus	31	303-1	303	AD1_2007__Hatfield 1 31	AD1_2007__Hatfield 1 303	AD1_2007__Hatfield 1 303 31	2002-06-10	2002-08-15	day			360	Meadow	Secondary vegetation (indeterminate age)	Direct from publication / author	Minimal use	Within remnant patch (perhaps at its edge) that is surrounded by other habitats				-120.34583	39.45417	0	United States	North America	Americas	0	Sierra Nevada	Temperate Conifer Forests	Nearctic	California Floristic Province	13	Hymenoptera
AD1_2007__Hatfield	Hatfield & LeBuhn 2007	1	Hatfield_bombus	AD1_2007__Hatfield 1	abundance	individuals	Abundance	TRUE	TRUE	point counts	minute	Bombus	Genus	32	303-2	303	AD1_2007__Hatfield 1 32	AD1_2007__Hatfield 1 303	AD1_2007__Hatfield 1 303 32	2002-06-10	2002-08-15	day			360	Meadow	Secondary vegetation (indeterminate age)	Direct from publication / author	Minimal use	Within remnant patch (perhaps at its edge) that is surrounded by other habitats				-120.34583	39.45333	0	United States	North America	Americas	0	Sierra Nevada	Temperate Conifer Forests	Nearctic	California Floristic Province	13	Hymenoptera
AD1_2007__Hatfield	Hatfield & LeBuhn 2007	1	Hatfield_bombus	AD1_2007__Hatfield 1	abundance	individuals	Abundance	TRUE	TRUE	point counts	minute	Bombus	Genus	33	303-3	303	AD1_2007__Hatfield 1 33	AD1_2007__Hatfield 1 303	AD1_2007__Hatfield 1 303 33	2002-06-10	2002-08-15	day			360	Meadow	Secondary vegetation (indeterminate age)	Direct from publication / author	Minimal use	Within remnant patch (perhaps at its edge) that is surrounded by other habitats				-120.34517	39.45267	0	United States	North America	Americas	0	Sierra Nevada	Temperate Conifer Forests	Nearctic	California Floristic Province	13	Hymenoptera
AD1_2007__Hatfield	Hatfield & LeBuhn 2007	1	Hatfield_bombus	AD1_2007__Hatfield 1	abundance	individuals	Abundance	TRUE	TRUE	point counts	minute	Bombus	Genus	34	329-01	329	AD1_2007__Hatfield 1 34	AD1_2007__Hatfield 1 329	AD1_2007__Hatfield 1 329 34	2002-06-10	2002-08-15	day			360	Meadow	Secondary vegetation (indeterminate age)	Direct from publication / author	Minimal use	Within remnant patch (perhaps at its edge) that is surrounded by other habitats				-120.25883	39.4325	0	United States	North America	Americas	0	Sierra Nevada	Temperate Conifer Forests	Nearctic	California Floristic Province	13	Hymenoptera
AD1_2007__Hatfield	Hatfield & LeBuhn 2007	1	Hatfield_bombus	AD1_2007__Hatfield 1	abundance	individuals	Abundance	TRUE	TRUE	point counts	minute	Bombus	Genus	35	329-02	329	AD1_2007__Hatfield 1 35	AD1_2007__Hatfield 1 329	AD1_2007__Hatfield 1 329 35	2002-06-10	2002-08-15	day			360	Meadow	Secondary vegetation (indeterminate age)	Direct from publication / author	Minimal use	Within remnant patch (perhaps at its edge) that is surrounded by other habitats				-120.26383	39.433	0	United States	North America	Americas	0	Sierra Nevada	Temperate Conifer Forests	Nearctic	California Floristic Province	13	Hymenoptera
AD1_2007__Hatfield	Hatfield & LeBuhn 2007	1	Hatfield_bombus	AD1_2007__Hatfield 1	abundance	individuals	Abundance	TRUE	TRUE	point counts	minute	Bombus	Genus	36	329-3	329	AD1_2007__Hatfield 1 36	AD1_2007__Hatfield 1 329	AD1_2007__Hatfield 1 329 36	2002-06-10	2002-08-15	day			360	Meadow	Secondary vegetation (indeterminate age)	Direct from publication / author	Minimal use	Within remnant patch (perhaps at its edge) that is surrounded by other habitats				-120.26017	39.4335	0	United States	North America	Americas	0	Sierra Nevada	Temperate Conifer Forests	Nearctic	California Floristic Province	13	Hymenoptera
AD1_2007__Hatfield	Hatfield & LeBuhn 2007	1	Hatfield_bombus	AD1_2007__Hatfield 1	abundance	individuals	Abundance	TRUE	TRUE	point counts	minute	Bombus	Genus	37	366-02	366	AD1_2007__Hatfield 1 37	AD1_2007__Hatfield 1 366	AD1_2007__Hatfield 1 366 37	2002-06-10	2002-08-15	day			360	Meadow	Pasture	Direct from publication / author	Light use	Within remnant patch (perhaps at its edge) that is surrounded by other habitats				-120.188	39.40467	0	United States	North America	Americas	0	Sierra Nevada	Temperate Conifer Forests	Nearctic	California Floristic Province	13	Hymenoptera
AD1_2007__Hatfield	Hatfield & LeBuhn 2007	1	Hatfield_bombus	AD1_2007__Hatfield 1	abundance	individuals	Abundance	TRUE	TRUE	point counts	minute	Bombus	Genus	38	366-04	366	AD1_2007__Hatfield 1 38	AD1_2007__Hatfield 1 366	AD1_2007__Hatfield 1 366 38	2002-06-10	2002-08-15	day			360	Meadow	Pasture	Direct from publication / author	Light use	Within remnant patch (perhaps at its edge) that is surrounded by other habitats				-120.18217	39.41217	0	United States	North America	Americas	0	Sierra Nevada	Temperate Conifer Forests	Nearctic	California Floristic Province	13	Hymenoptera
AD1_2007__Hatfield	Hatfield & LeBuhn 2007	1	Hatfield_bombus	AD1_2007__Hatfield 1	abundance	individuals	Abundance	TRUE	TRUE	point counts	minute	Bombus	Genus	39	366-09	366	AD1_2007__Hatfield 1 39	AD1_2007__Hatfield 1 366	AD1_2007__Hatfield 1 366 39	2002-06-10	2002-08-15	day			360	Meadow	Pasture	Direct from publication / author	Light use	Within remnant patch (perhaps at its edge) that is surrounded by other habitats				-120.16767	39.395	0	United States	North America	Americas	0	Sierra Nevada	Temperate Conifer Forests	Nearctic	California Floristic Province	13	Hymenoptera
AD1_2007__Hatfield	Hatfield & LeBuhn 2007	1	Hatfield_bombus	AD1_2007__Hatfield 1	abundance	individuals	Abundance	TRUE	TRUE	point counts	minute	Bombus	Genus	40	367-01	367	AD1_2007__Hatfield 1 40	AD1_2007__Hatfield 1 367	AD1_2007__Hatfield 1 367 40	2002-06-10	2002-08-15	day			360	Meadow	Pasture	Direct from publication / author	Light use	Within remnant patch (perhaps at its edge) that is surrounded by other habitats				-120.0835	39.41517	0	United States	North America	Americas	0	Sierra Nevada	Temperate Conifer Forests	Nearctic	California Floristic Province	13	Hymenoptera
AD1_2007__Hatfield	Hatfield & LeBuhn 2007	1	Hatfield_bombus	AD1_2007__Hatfield 1	abundance	individuals	Abundance	TRUE	TRUE	point counts	minute	Bombus	Genus	41	367-02	367	AD1_2007__Hatfield 1 41	AD1_2007__Hatfield 1 367	AD1_2007__Hatfield 1 367 41	2002-06-10	2002-08-15	day			360	Meadow	Pasture	Direct from publication / author	Light use	Within remnant patch (perhaps at its edge) that is surrounded by other habitats				-120.083	39.41017	0	United States	North America	Americas	0	Sierra Nevada	Temperate Conifer Forests	Nearctic	California Floristic Province	13	Hymenoptera
AD1_2007__Hatfield	Hatfield & LeBuhn 2007	1	Hatfield_bombus	AD1_2007__Hatfield 1	abundance	individuals	Abundance	TRUE	TRUE	point counts	minute	Bombus	Genus	42	367-3	367	AD1_2007__Hatfield 1 42	AD1_2007__Hatfield 1 367	AD1_2007__Hatfield 1 367 42	2002-06-10	2002-08-15	day			360	Meadow	Pasture	Direct from publication / author	Light use	Within remnant patch (perhaps at its edge) that is surrounded by other habitats				-120.08383	39.413	0	United States	North America	Americas	0	Sierra Nevada	Temperate Conifer Forests	Nearctic	California Floristic Province	13	Hymenoptera
AD1_2007__Hatfield	Hatfield & LeBuhn 2007	1	Hatfield_bombus	AD1_2007__Hatfield 1	abundance	individuals	Abundance	TRUE	TRUE	point counts	minute	Bombus	Genus	43	371-01	371	AD1_2007__Hatfield 1 43	AD1_2007__Hatfield 1 371	AD1_2007__Hatfield 1 371 43	2002-06-10	2002-08-15	day			360	Meadow	Secondary vegetation (indeterminate age)	Direct from publication / author	Minimal use	Within remnant patch (perhaps at its edge) that is surrounded by other habitats				-120.11133	39.41217	0	United States	North America	Americas	0	Sierra Nevada	Temperate Conifer Forests	Nearctic	California Floristic Province	13	Hymenoptera
AD1_2007__Hatfield	Hatfield & LeBuhn 2007	1	Hatfield_bombus	AD1_2007__Hatfield 1	abundance	individuals	Abundance	TRUE	TRUE	point counts	minute	Bombus	Genus	44	371-2	371	AD1_2007__Hatfield 1 44	AD1_2007__Hatfield 1 371	AD1_2007__Hatfield 1 371 44	2002-06-10	2002-08-15	day			360	Meadow	Secondary vegetation (indeterminate age)	Direct from publication / author	Minimal use	Within remnant patch (perhaps at its edge) that is surrounded by other habitats				-120.11167	39.41133	0	United States	North America	Americas	0	Sierra Nevada	Temperate Conifer Forests	Nearctic	California Floristic Province	13	Hymenoptera
AD1_2007__Hatfield	Hatfield & LeBuhn 2007	1	Hatfield_bombus	AD1_2007__Hatfield 1	abundance	individuals	Abundance	TRUE	TRUE	point counts	minute	Bombus	Genus	45	371-3	371	AD1_2007__Hatfield 1 45	AD1_2007__Hatfield 1 371	AD1_2007__Hatfield 1 371 45	2002-06-10	2002-08-15	day			360	Meadow	Secondary vegetation (indeterminate age)	Direct from publication / author	Minimal use	Within remnant patch (perhaps at its edge) that is surrounded by other habitats				-120.111	39.41083	0	United States	North America	Americas	0	Sierra Nevada	Temperate Conifer Forests	Nearctic	California Floristic Province	13	Hymenoptera
AD1_2007__Hatfield	Hatfield & LeBuhn 2007	1	Hatfield_bombus	AD1_2007__Hatfield 1	abundance	individuals	Abundance	TRUE	TRUE	point counts	minute	Bombus	Genus	46	376-02	376	AD1_2007__Hatfield 1 46	AD1_2007__Hatfield 1 376	AD1_2007__Hatfield 1 376 46	2002-06-10	2002-08-15	day			360	Meadow	Pasture	Direct from publication / author	Light use	Within remnant patch (perhaps at its edge) that is surrounded by other habitats				-120.12383	39.40883	0	United States	North America	Americas	0	Sierra Nevada	Temperate Conifer Forests	Nearctic	California Floristic Province	13	Hymenoptera
AD1_2007__Hatfield	Hatfield & LeBuhn 2007	1	Hatfield_bombus	AD1_2007__Hatfield 1	abundance	individuals	Abundance	TRUE	TRUE	point counts	minute	Bombus	Genus	47	376-05	376	AD1_2007__Hatfield 1 47	AD1_2007__Hatfield 1 376	AD1_2007__Hatfield 1 376 47	2002-06-10	2002-08-15	day			360	Meadow	Pasture	Direct from publication / author	Light use	Within remnant patch (perhaps at its edge) that is surrounded by other habitats				-120.13083	39.40467	0	United States	North America	Americas	0	Sierra Nevada	Temperate Conifer Forests	Nearctic	California Floristic Province	13	Hymenoptera
AD1_2007__Hatfield	Hatfield & LeBuhn 2007	1	Hatfield_bombus	AD1_2007__Hatfield 1	abundance	individuals	Abundance	TRUE	TRUE	point counts	minute	Bombus	Genus	48	376-06	376	AD1_2007__Hatfield 1 48	AD1_2007__Hatfield 1 376	AD1_2007__Hatfield 1 376 48	2002-06-10	2002-08-15	day			360	Meadow	Pasture	Direct from publication / author	Light use	Within remnant patch (perhaps at its edge) that is surrounded by other habitats				-120.13267	39.403	0	United States	North America	Americas	0	Sierra Nevada	Temperate Conifer Forests	Nearctic	California Floristic Province	13	Hymenoptera
AD1_2007__Hatfield	Hatfield & LeBuhn 2007	1	Hatfield_bombus	AD1_2007__Hatfield 1	abundance	individuals	Abundance	TRUE	TRUE	point counts	minute	Bombus	Genus	49	601-01	601	AD1_2007__Hatfield 1 49	AD1_2007__Hatfield 1 601	AD1_2007__Hatfield 1 601 49	2002-06-10	2002-08-15	day			360	Meadow	Secondary vegetation (indeterminate age)	Direct from publication / author	Minimal use	Within remnant patch (perhaps at its edge) that is surrounded by other habitats				-120.20767	39.43517	0	United States	North America	Americas	0	Sierra Nevada	Temperate Conifer Forests	Nearctic	California Floristic Province	13	Hymenoptera
AD1_2007__Hatfield	Hatfield & LeBuhn 2007	1	Hatfield_bombus	AD1_2007__Hatfield 1	abundance	individuals	Abundance	TRUE	TRUE	point counts	minute	Bombus	Genus	50	601-2	601	AD1_2007__Hatfield 1 50	AD1_2007__Hatfield 1 601	AD1_2007__Hatfield 1 601 50	2002-06-10	2002-08-15	day			360	Meadow	Secondary vegetation (indeterminate age)	Direct from publication / author	Minimal use	Within remnant patch (perhaps at its edge) that is surrounded by other habitats				-120.20683	39.43467	0	United States	North America	Americas	0	Sierra Nevada	Temperate Conifer Forests	Nearctic	California Floristic Province	13	Hymenoptera
AD1_2007__Hatfield	Hatfield & LeBuhn 2007	1	Hatfield_bombus	AD1_2007__Hatfield 1	abundance	individuals	Abundance	TRUE	TRUE	point counts	minute	Bombus	Genus	51	601-3	601	AD1_2007__Hatfield 1 51	AD1_2007__Hatfield 1 601	AD1_2007__Hatfield 1 601 51	2002-06-10	2002-08-15	day			360	Meadow	Secondary vegetation (indeterminate age)	Direct from publication / author	Minimal use	Within remnant patch (perhaps at its edge) that is surrounded by other habitats				-120.2085	39.43583	0	United States	North America	Americas	0	Sierra Nevada	Temperate Conifer Forests	Nearctic	California Floristic Province	13	Hymenoptera
AD1_2007__Hatfield	Hatfield & LeBuhn 2007	1	Hatfield_bombus	AD1_2007__Hatfield 1	abundance	individuals	Abundance	TRUE	TRUE	point counts	minute	Bombus	Genus	52	242-1	242	AD1_2007__Hatfield 1 52	AD1_2007__Hatfield 1 242	AD1_2007__Hatfield 1 242 52	2002-06-10	2002-08-15	day			360	Meadow	Pasture	Direct from publication / author	Minimal use	Within remnant patch (perhaps at its edge) that is surrounded by other habitats				-120.37333	39.486	0	United States	North America	Americas	0	Sierra Nevada	Temperate Conifer Forests	Nearctic	California Floristic Province	13	Hymenoptera
AD1_2007__Hatfield	Hatfield & LeBuhn 2007	1	Hatfield_bombus	AD1_2007__Hatfield 1	abundance	individuals	Abundance	TRUE	TRUE	point counts	minute	Bombus	Genus	53	242-2	242	AD1_2007__Hatfield 1 53	AD1_2007__Hatfield 1 242	AD1_2007__Hatfield 1 242 53	2002-06-10	2002-08-15	day			360	Meadow	Pasture	Direct from publication / author	Minimal use	Within remnant patch (perhaps at its edge) that is surrounded by other habitats				-120.37333	39.48717	0	United States	North America	Americas	0	Sierra Nevada	Temperate Conifer Forests	Nearctic	California Floristic Province	13	Hymenoptera
AD1_2007__Hatfield	Hatfield & LeBuhn 2007	1	Hatfield_bombus	AD1_2007__Hatfield 1	abundance	individuals	Abundance	TRUE	TRUE	point counts	minute	Bombus	Genus	54	242-3	242	AD1_2007__Hatfield 1 54	AD1_2007__Hatfield 1 242	AD1_2007__Hatfield 1 242 54	2002-06-10	2002-08-15	day			360	Meadow	Pasture	Direct from publication / author	Minimal use	Within remnant patch (perhaps at its edge) that is surrounded by other habitats				-120.37217	39.48683	0	United States	North America	Americas	0	Sierra Nevada	Temperate Conifer Forests	Nearctic	California Floristic Province	13	Hymenoptera
AD1_2007__Hatfield	Hatfield & LeBuhn 2007	1	Hatfield_bombus	AD1_2007__Hatfield 1	abundance	individuals	Abundance	TRUE	TRUE	point counts	minute	Bombus	Genus	55	606-1	606	AD1_2007__Hatfield 1 55	AD1_2007__Hatfield 1 606	AD1_2007__Hatfield 1 606 55	2002-06-10	2002-08-15	day			360	Meadow	Secondary vegetation (indeterminate age)	Direct from publication / author	Minimal use	Within remnant patch (perhaps at its edge) that is surrounded by other habitats				-120.345	39.48833	0	United States	North America	Americas	0	Sierra Nevada	Temperate Conifer Forests	Nearctic	California Floristic Province	13	Hymenoptera
AD1_2007__Hatfield	Hatfield & LeBuhn 2007	1	Hatfield_bombus	AD1_2007__Hatfield 1	abundance	individuals	Abundance	TRUE	TRUE	point counts	minute	Bombus	Genus	56	606-2	606	AD1_2007__Hatfield 1 56	AD1_2007__Hatfield 1 606	AD1_2007__Hatfield 1 606 56	2002-06-10	2002-08-15	day			360	Meadow	Secondary vegetation (indeterminate age)	Direct from publication / author	Minimal use	Within remnant patch (perhaps at its edge) that is surrounded by other habitats				-120.34517	39.48833	0	United States	North America	Americas	0	Sierra Nevada	Temperate Conifer Forests	Nearctic	California Floristic Province	13	Hymenoptera
AD1_2007__Hatfield	Hatfield & LeBuhn 2007	1	Hatfield_bombus	AD1_2007__Hatfield 1	abundance	individuals	Abundance	TRUE	TRUE	point counts	minute	Bombus	Genus	57	606-3	606	AD1_2007__Hatfield 1 57	AD1_2007__Hatfield 1 606	AD1_2007__Hatfield 1 606 57	2002-06-10	2002-08-15	day			360	Meadow	Secondary vegetation (indeterminate age)	Direct from publication / author	Minimal use	Within remnant patch (perhaps at its edge) that is surrounded by other habitats				-120.34517	39.48767	0	United States	North America	Americas	0	Sierra Nevada	Temperate Conifer Forests	Nearctic	California Floristic Province	13	Hymenoptera
AD1_2007__Hatfield	Hatfield & LeBuhn 2007	1	Hatfield_bombus	AD1_2007__Hatfield 1	abundance	individuals	Abundance	TRUE	TRUE	point counts	minute	Bombus	Genus	58	396-1	396	AD1_2007__Hatfield 1 58	AD1_2007__Hatfield 1 396	AD1_2007__Hatfield 1 396 58	2002-06-10	2002-08-15	day			360	Meadow	Pasture	Direct from publication / author	Light use	Within remnant patch (perhaps at its edge) that is surrounded by other habitats				-120.168058	39.403608	0	United States	North America	Americas	0	Sierra Nevada	Temperate Conifer Forests	Nearctic	California Floristic Province	13	Hymenoptera
AD1_2007__Hatfield	Hatfield & LeBuhn 2007	1	Hatfield_bombus	AD1_2007__Hatfield 1	abundance	individuals	Abundance	TRUE	TRUE	point counts	minute	Bombus	Genus	59	396-2	396	AD1_2007__Hatfield 1 59	AD1_2007__Hatfield 1 396	AD1_2007__Hatfield 1 396 59	2002-06-10	2002-08-15	day			360	Meadow	Pasture	Direct from publication / author	Light use	Within remnant patch (perhaps at its edge) that is surrounded by other habitats				-120.16972	39.404162	0	United States	North America	Americas	0	Sierra Nevada	Temperate Conifer Forests	Nearctic	California Floristic Province	13	Hymenoptera
AD1_2007__Hatfield	Hatfield & LeBuhn 2007	1	Hatfield_bombus	AD1_2007__Hatfield 1	abundance	individuals	Abundance	TRUE	TRUE	point counts	minute	Bombus	Genus	60	396-3	396	AD1_2007__Hatfield 1 60	AD1_2007__Hatfield 1 396	AD1_2007__Hatfield 1 396 60	2002-06-10	2002-08-15	day			360	Meadow	Pasture	Direct from publication / author	Light use	Within remnant patch (perhaps at its edge) that is surrounded by other habitats				-120.169719	39.403892	0	United States	North America	Americas	0	Sierra Nevada	Temperate Conifer Forests	Nearctic	California Floristic Province	13	Hymenoptera
AD1_2007__Hatfield	Hatfield & LeBuhn 2007	1	Hatfield_bombus	AD1_2007__Hatfield 1	abundance	individuals	Abundance	TRUE	TRUE	point counts	minute	Bombus	Genus	61	120-4_2003	120	AD1_2007__Hatfield 1 61	AD1_2007__Hatfield 1 120	AD1_2007__Hatfield 1 120 61	2003-06-06	2003-08-12	day			360	Meadow	Pasture	Direct from publication / author	Minimal use	Within remnant patch (perhaps at its edge) that is surrounded by other habitats				-120.22633	39.5605	0	United States	North America	Americas	0	Sierra Nevada	Temperate Conifer Forests	Nearctic	California Floristic Province	13	Hymenoptera
AD1_2007__Hatfield	Hatfield & LeBuhn 2007	1	Hatfield_bombus	AD1_2007__Hatfield 1	abundance	individuals	Abundance	TRUE	TRUE	point counts	minute	Bombus	Genus	62	120-5_2003	120	AD1_2007__Hatfield 1 62	AD1_2007__Hatfield 1 120	AD1_2007__Hatfield 1 120 62	2003-06-06	2003-08-12	day			360	Meadow	Pasture	Direct from publication / author	Minimal use	Within remnant patch (perhaps at its edge) that is surrounded by other habitats				-120.223	39.56417	0	United States	North America	Americas	0	Sierra Nevada	Temperate Conifer Forests	Nearctic	California Floristic Province	13	Hymenoptera
AD1_2007__Hatfield	Hatfield & LeBuhn 2007	1	Hatfield_bombus	AD1_2007__Hatfield 1	abundance	individuals	Abundance	TRUE	TRUE	point counts	minute	Bombus	Genus	63	120-9_2003	120	AD1_2007__Hatfield 1 63	AD1_2007__Hatfield 1 120	AD1_2007__Hatfield 1 120 63	2003-06-06	2003-08-12	day			360	Meadow	Pasture	Direct from publication / author	Minimal use	Within remnant patch (perhaps at its edge) that is surrounded by other habitats				-120.21833	39.57967	0	United States	North America	Americas	0	Sierra Nevada	Temperate Conifer Forests	Nearctic	California Floristic Province	13	Hymenoptera
AD1_2007__Hatfield	Hatfield & LeBuhn 2007	1	Hatfield_bombus	AD1_2007__Hatfield 1	abundance	individuals	Abundance	TRUE	TRUE	point counts	minute	Bombus	Genus	64	141-03_2003	141	AD1_2007__Hatfield 1 64	AD1_2007__Hatfield 1 141	AD1_2007__Hatfield 1 141 64	2003-06-06	2003-08-12	day			360	Meadow	Pasture	Direct from publication / author	Minimal use	Within remnant patch (perhaps at its edge) that is surrounded by other habitats				-120.19667	39.55083	0	United States	North America	Americas	0	Sierra Nevada	Temperate Conifer Forests	Nearctic	California Floristic Province	13	Hymenoptera
AD1_2007__Hatfield	Hatfield & LeBuhn 2007	1	Hatfield_bombus	AD1_2007__Hatfield 1	abundance	individuals	Abundance	TRUE	TRUE	point counts	minute	Bombus	Genus	65	141-1_2003	141	AD1_2007__Hatfield 1 65	AD1_2007__Hatfield 1 141	AD1_2007__Hatfield 1 141 65	2003-06-06	2003-08-12	day			360	Meadow	Pasture	Direct from publication / author	Minimal use	Within remnant patch (perhaps at its edge) that is surrounded by other habitats				-120.20083	39.54933	0	United States	North America	Americas	0	Sierra Nevada	Temperate Conifer Forests	Nearctic	California Floristic Province	13	Hymenoptera
AD1_2007__Hatfield	Hatfield & LeBuhn 2007	1	Hatfield_bombus	AD1_2007__Hatfield 1	abundance	individuals	Abundance	TRUE	TRUE	point counts	minute	Bombus	Genus	66	141-2_2003	141	AD1_2007__Hatfield 1 66	AD1_2007__Hatfield 1 141	AD1_2007__Hatfield 1 141 66	2003-06-06	2003-08-12	day			360	Meadow	Pasture	Direct from publication / author	Minimal use	Within remnant patch (perhaps at its edge) that is surrounded by other habitats				-120.195	39.54917	0	United States	North America	Americas	0	Sierra Nevada	Temperate Conifer Forests	Nearctic	California Floristic Province	13	Hymenoptera
AD1_2007__Hatfield	Hatfield & LeBuhn 2007	1	Hatfield_bombus	AD1_2007__Hatfield 1	abundance	individuals	Abundance	TRUE	TRUE	point counts	minute	Bombus	Genus	67	161-1_2003	161	AD1_2007__Hatfield 1 67	AD1_2007__Hatfield 1 161	AD1_2007__Hatfield 1 161 67	2003-06-06	2003-08-12	day			360	Meadow	Pasture	Direct from publication / author	Minimal use	Within remnant patch (perhaps at its edge) that is surrounded by other habitats				-120.2225	39.526	0	United States	North America	Americas	0	Sierra Nevada	Temperate Conifer Forests	Nearctic	California Floristic Province	13	Hymenoptera
AD1_2007__Hatfield	Hatfield & LeBuhn 2007	1	Hatfield_bombus	AD1_2007__Hatfield 1	abundance	individuals	Abundance	TRUE	TRUE	point counts	minute	Bombus	Genus	68	155-01_2003	155	AD1_2007__Hatfield 1 68	AD1_2007__Hatfield 1 155	AD1_2007__Hatfield 1 155 68	2003-06-06	2003-08-12	day			360	Meadow	Secondary vegetation (indeterminate age)	Direct from publication / author	Minimal use	Within remnant patch (perhaps at its edge) that is surrounded by other habitats				-120.27333	39.53767	0	United States	North America	Americas	0	Sierra Nevada	Temperate Conifer Forests	Nearctic	California Floristic Province	13	Hymenoptera
AD1_2007__Hatfield	Hatfield & LeBuhn 2007	1	Hatfield_bombus	AD1_2007__Hatfield 1	abundance	individuals	Abundance	TRUE	TRUE	point counts	minute	Bombus	Genus	69	155-02_2003	155	AD1_2007__Hatfield 1 69	AD1_2007__Hatfield 1 155	AD1_2007__Hatfield 1 155 69	2003-06-06	2003-08-12	day			360	Meadow	Secondary vegetation (indeterminate age)	Direct from publication / author	Minimal use	Within remnant patch (perhaps at its edge) that is surrounded by other habitats				-120.26717	39.53833	0	United States	North America	Americas	0	Sierra Nevada	Temperate Conifer Forests	Nearctic	California Floristic Province	13	Hymenoptera
AD1_2007__Hatfield	Hatfield & LeBuhn 2007	1	Hatfield_bombus	AD1_2007__Hatfield 1	abundance	individuals	Abundance	TRUE	TRUE	point counts	minute	Bombus	Genus	70	155-03_2003	155	AD1_2007__Hatfield 1 70	AD1_2007__Hatfield 1 155	AD1_2007__Hatfield 1 155 70	2003-06-06	2003-08-12	day			360	Meadow	Secondary vegetation (indeterminate age)	Direct from publication / author	Minimal use	Within remnant patch (perhaps at its edge) that is surrounded by other habitats				-120.27917	39.538	0	United States	North America	Americas	0	Sierra Nevada	Temperate Conifer Forests	Nearctic	California Floristic Province	13	Hymenoptera
AD1_2007__Hatfield	Hatfield & LeBuhn 2007	1	Hatfield_bombus	AD1_2007__Hatfield 1	abundance	individuals	Abundance	TRUE	TRUE	point counts	minute	Bombus	Genus	71	161-3_2003	161	AD1_2007__Hatfield 1 71	AD1_2007__Hatfield 1 161	AD1_2007__Hatfield 1 161 71	2003-06-06	2003-08-12	day			360	Meadow	Pasture	Direct from publication / author	Minimal use	Within remnant patch (perhaps at its edge) that is surrounded by other habitats				-120.21767	39.533	0	United States	North America	Americas	0	Sierra Nevada	Temperate Conifer Forests	Nearctic	California Floristic Province	13	Hymenoptera
AD1_2007__Hatfield	Hatfield & LeBuhn 2007	1	Hatfield_bombus	AD1_2007__Hatfield 1	abundance	individuals	Abundance	TRUE	TRUE	point counts	minute	Bombus	Genus	72	161-8_2003	161	AD1_2007__Hatfield 1 72	AD1_2007__Hatfield 1 161	AD1_2007__Hatfield 1 161 72	2003-06-06	2003-08-12	day			360	Meadow	Pasture	Direct from publication / author	Minimal use	Within remnant patch (perhaps at its edge) that is surrounded by other habitats				-120.21417	39.53167	0	United States	North America	Americas	0	Sierra Nevada	Temperate Conifer Forests	Nearctic	California Floristic Province	13	Hymenoptera
AD1_2007__Hatfield	Hatfield & LeBuhn 2007	1	Hatfield_bombus	AD1_2007__Hatfield 1	abundance	individuals	Abundance	TRUE	TRUE	point counts	minute	Bombus	Genus	73	207-1_2003	207	AD1_2007__Hatfield 1 73	AD1_2007__Hatfield 1 207	AD1_2007__Hatfield 1 207 73	2003-06-06	2003-08-12	day			360	Meadow	Pasture	Direct from publication / author	Light use	Within remnant patch (perhaps at its edge) that is surrounded by other habitats				-120.23217	39.493	0	United States	North America	Americas	0	Sierra Nevada	Temperate Conifer Forests	Nearctic	California Floristic Province	13	Hymenoptera
AD1_2007__Hatfield	Hatfield & LeBuhn 2007	1	Hatfield_bombus	AD1_2007__Hatfield 1	abundance	individuals	Abundance	TRUE	TRUE	point counts	minute	Bombus	Genus	74	207-2_2003	207	AD1_2007__Hatfield 1 74	AD1_2007__Hatfield 1 207	AD1_2007__Hatfield 1 207 74	2003-06-06	2003-08-12	day			360	Meadow	Pasture	Direct from publication / author	Light use	Within remnant patch (perhaps at its edge) that is surrounded by other habitats				-120.23517	39.49633	0	United States	North America	Americas	0	Sierra Nevada	Temperate Conifer Forests	Nearctic	California Floristic Province	13	Hymenoptera
AD1_2007__Hatfield	Hatfield & LeBuhn 2007	1	Hatfield_bombus	AD1_2007__Hatfield 1	abundance	individuals	Abundance	TRUE	TRUE	point counts	minute	Bombus	Genus	75	207-7_2003	207	AD1_2007__Hatfield 1 75	AD1_2007__Hatfield 1 207	AD1_2007__Hatfield 1 207 75	2003-06-06	2003-08-12	day			360	Meadow	Pasture	Direct from publication / author	Light use	Within remnant patch (perhaps at its edge) that is surrounded by other habitats				-120.23417	39.50217	0	United States	North America	Americas	0	Sierra Nevada	Temperate Conifer Forests	Nearctic	California Floristic Province	13	Hymenoptera
AD1_2007__Hatfield	Hatfield & LeBuhn 2007	1	Hatfield_bombus	AD1_2007__Hatfield 1	abundance	individuals	Abundance	TRUE	TRUE	point counts	minute	Bombus	Genus	76	228-1_2003	228	AD1_2007__Hatfield 1 76	AD1_2007__Hatfield 1 228	AD1_2007__Hatfield 1 228 76	2003-06-06	2003-08-12	day			360	Meadow	Pasture	Direct from publication / author	Minimal use	Within remnant patch (perhaps at its edge) that is surrounded by other habitats				-120.30667	39.4885	0	United States	North America	Americas	0	Sierra Nevada	Temperate Conifer Forests	Nearctic	California Floristic Province	13	Hymenoptera
AD1_2007__Hatfield	Hatfield & LeBuhn 2007	1	Hatfield_bombus	AD1_2007__Hatfield 1	abundance	individuals	Abundance	TRUE	TRUE	point counts	minute	Bombus	Genus	77	228-2_2003	228	AD1_2007__Hatfield 1 77	AD1_2007__Hatfield 1 228	AD1_2007__Hatfield 1 228 77	2003-06-06	2003-08-12	day			360	Meadow	Pasture	Direct from publication / author	Minimal use	Within remnant patch (perhaps at its edge) that is surrounded by other habitats				-120.3085	39.48883	0	United States	North America	Americas	0	Sierra Nevada	Temperate Conifer Forests	Nearctic	California Floristic Province	13	Hymenoptera
AD1_2007__Hatfield	Hatfield & LeBuhn 2007	1	Hatfield_bombus	AD1_2007__Hatfield 1	abundance	individuals	Abundance	TRUE	TRUE	point counts	minute	Bombus	Genus	78	228-3_2003	228	AD1_2007__Hatfield 1 78	AD1_2007__Hatfield 1 228	AD1_2007__Hatfield 1 228 78	2003-06-06	2003-08-12	day			360	Meadow	Pasture	Direct from publication / author	Minimal use	Within remnant patch (perhaps at its edge) that is surrounded by other habitats				-120.30967	39.48883	0	United States	North America	Americas	0	Sierra Nevada	Temperate Conifer Forests	Nearctic	California Floristic Province	13	Hymenoptera
AD1_2007__Hatfield	Hatfield & LeBuhn 2007	1	Hatfield_bombus	AD1_2007__Hatfield 1	abundance	individuals	Abundance	TRUE	TRUE	point counts	minute	Bombus	Genus	79	251-1_2003	251	AD1_2007__Hatfield 1 79	AD1_2007__Hatfield 1 251	AD1_2007__Hatfield 1 251 79	2003-06-06	2003-08-12	day			360	Meadow	Pasture	Direct from publication / author	Minimal use	Within remnant patch (perhaps at its edge) that is surrounded by other habitats				-120.2905	39.47883	0	United States	North America	Americas	0	Sierra Nevada	Temperate Conifer Forests	Nearctic	California Floristic Province	13	Hymenoptera
AD1_2007__Hatfield	Hatfield & LeBuhn 2007	1	Hatfield_bombus	AD1_2007__Hatfield 1	abundance	individuals	Abundance	TRUE	TRUE	point counts	minute	Bombus	Genus	80	251-2_2003	251	AD1_2007__Hatfield 1 80	AD1_2007__Hatfield 1 251	AD1_2007__Hatfield 1 251 80	2003-06-06	2003-08-12	day			360	Meadow	Pasture	Direct from publication / author	Minimal use	Within remnant patch (perhaps at its edge) that is surrounded by other habitats				-120.29167	39.47833	0	United States	North America	Americas	0	Sierra Nevada	Temperate Conifer Forests	Nearctic	California Floristic Province	13	Hymenoptera
AD1_2007__Hatfield	Hatfield & LeBuhn 2007	1	Hatfield_bombus	AD1_2007__Hatfield 1	abundance	individuals	Abundance	TRUE	TRUE	point counts	minute	Bombus	Genus	81	251-3_2003	251	AD1_2007__Hatfield 1 81	AD1_2007__Hatfield 1 251	AD1_2007__Hatfield 1 251 81	2003-06-06	2003-08-12	day			360	Meadow	Pasture	Direct from publication / author	Minimal use	Within remnant patch (perhaps at its edge) that is surrounded by other habitats				-120.29267	39.4785	0	United States	North America	Americas	0	Sierra Nevada	Temperate Conifer Forests	Nearctic	California Floristic Province	13	Hymenoptera
AD1_2007__Hatfield	Hatfield & LeBuhn 2007	1	Hatfield_bombus	AD1_2007__Hatfield 1	abundance	individuals	Abundance	TRUE	TRUE	point counts	minute	Bombus	Genus	82	255-05_2003	255	AD1_2007__Hatfield 1 82	AD1_2007__Hatfield 1 255	AD1_2007__Hatfield 1 255 82	2003-06-06	2003-08-12	day			360	Meadow	Secondary vegetation (indeterminate age)	Direct from publication / author	Minimal use	Within remnant patch (perhaps at its edge) that is surrounded by other habitats				-120.1925	39.46417	0	United States	North America	Americas	0	Sierra Nevada	Temperate Conifer Forests	Nearctic	California Floristic Province	13	Hymenoptera
AD1_2007__Hatfield	Hatfield & LeBuhn 2007	1	Hatfield_bombus	AD1_2007__Hatfield 1	abundance	individuals	Abundance	TRUE	TRUE	point counts	minute	Bombus	Genus	83	255-07_2003	255	AD1_2007__Hatfield 1 83	AD1_2007__Hatfield 1 255	AD1_2007__Hatfield 1 255 83	2003-06-06	2003-08-12	day			360	Meadow	Secondary vegetation (indeterminate age)	Direct from publication / author	Minimal use	Within remnant patch (perhaps at its edge) that is surrounded by other habitats				-120.19433	39.4625	0	United States	North America	Americas	0	Sierra Nevada	Temperate Conifer Forests	Nearctic	California Floristic Province	13	Hymenoptera
AD1_2007__Hatfield	Hatfield & LeBuhn 2007	1	Hatfield_bombus	AD1_2007__Hatfield 1	abundance	individuals	Abundance	TRUE	TRUE	point counts	minute	Bombus	Genus	84	255-11_2003	255	AD1_2007__Hatfield 1 84	AD1_2007__Hatfield 1 255	AD1_2007__Hatfield 1 255 84	2003-06-06	2003-08-12	day			360	Meadow	Secondary vegetation (indeterminate age)	Direct from publication / author	Minimal use	Within remnant patch (perhaps at its edge) that is surrounded by other habitats				-120.191	39.4635	0	United States	North America	Americas	0	Sierra Nevada	Temperate Conifer Forests	Nearctic	California Floristic Province	13	Hymenoptera
AD1_2007__Hatfield	Hatfield & LeBuhn 2007	1	Hatfield_bombus	AD1_2007__Hatfield 1	abundance	individuals	Abundance	TRUE	TRUE	point counts	minute	Bombus	Genus	85	282-1_2003	282	AD1_2007__Hatfield 1 85	AD1_2007__Hatfield 1 282	AD1_2007__Hatfield 1 282 85	2003-06-06	2003-08-12	day			360	Meadow	Pasture	Direct from publication / author	Minimal use	Within remnant patch (perhaps at its edge) that is surrounded by other habitats				-120.27383	39.46417	0	United States	North America	Americas	0	Sierra Nevada	Temperate Conifer Forests	Nearctic	California Floristic Province	13	Hymenoptera
AD1_2007__Hatfield	Hatfield & LeBuhn 2007	1	Hatfield_bombus	AD1_2007__Hatfield 1	abundance	individuals	Abundance	TRUE	TRUE	point counts	minute	Bombus	Genus	86	282-2_2003	282	AD1_2007__Hatfield 1 86	AD1_2007__Hatfield 1 282	AD1_2007__Hatfield 1 282 86	2003-06-06	2003-08-12	day			360	Meadow	Pasture	Direct from publication / author	Minimal use	Within remnant patch (perhaps at its edge) that is surrounded by other habitats				-120.27267	39.46267	0	United States	North America	Americas	0	Sierra Nevada	Temperate Conifer Forests	Nearctic	California Floristic Province	13	Hymenoptera
AD1_2007__Hatfield	Hatfield & LeBuhn 2007	1	Hatfield_bombus	AD1_2007__Hatfield 1	abundance	individuals	Abundance	TRUE	TRUE	point counts	minute	Bombus	Genus	87	282-3_2003	282	AD1_2007__Hatfield 1 87	AD1_2007__Hatfield 1 282	AD1_2007__Hatfield 1 282 87	2003-06-06	2003-08-12	day			360	Meadow	Pasture	Direct from publication / author	Minimal use	Within remnant patch (perhaps at its edge) that is surrounded by other habitats				-120.27333	39.46083	0	United States	North America	Americas	0	Sierra Nevada	Temperate Conifer Forests	Nearctic	California Floristic Province	13	Hymenoptera
AD1_2007__Hatfield	Hatfield & LeBuhn 2007	1	Hatfield_bombus	AD1_2007__Hatfield 1	abundance	individuals	Abundance	TRUE	TRUE	point counts	minute	Bombus	Genus	88	292-1_2003	292	AD1_2007__Hatfield 1 88	AD1_2007__Hatfield 1 292	AD1_2007__Hatfield 1 292 88	2003-06-06	2003-08-12	day			360	Meadow	Secondary vegetation (indeterminate age)	Direct from publication / author	Minimal use	Within remnant patch (perhaps at its edge) that is surrounded by other habitats				-120.34267	39.46	0	United States	North America	Americas	0	Sierra Nevada	Temperate Conifer Forests	Nearctic	California Floristic Province	13	Hymenoptera
AD1_2007__Hatfield	Hatfield & LeBuhn 2007	1	Hatfield_bombus	AD1_2007__Hatfield 1	abundance	individuals	Abundance	TRUE	TRUE	point counts	minute	Bombus	Genus	89	292-2_2003	292	AD1_2007__Hatfield 1 89	AD1_2007__Hatfield 1 292	AD1_2007__Hatfield 1 292 89	2003-06-06	2003-08-12	day			360	Meadow	Secondary vegetation (indeterminate age)	Direct from publication / author	Minimal use	Within remnant patch (perhaps at its edge) that is surrounded by other habitats				-120.34333	39.45933	0	United States	North America	Americas	0	Sierra Nevada	Temperate Conifer Forests	Nearctic	California Floristic Province	13	Hymenoptera
AD1_2007__Hatfield	Hatfield & LeBuhn 2007	1	Hatfield_bombus	AD1_2007__Hatfield 1	abundance	individuals	Abundance	TRUE	TRUE	point counts	minute	Bombus	Genus	90	292-3_2003	292	AD1_2007__Hatfield 1 90	AD1_2007__Hatfield 1 292	AD1_2007__Hatfield 1 292 90	2003-06-06	2003-08-12	day			360	Meadow	Secondary vegetation (indeterminate age)	Direct from publication / author	Minimal use	Within remnant patch (perhaps at its edge) that is surrounded by other habitats				-120.34267	39.45917	0	United States	North America	Americas	0	Sierra Nevada	Temperate Conifer Forests	Nearctic	California Floristic Province	13	Hymenoptera
AD1_2007__Hatfield	Hatfield & LeBuhn 2007	1	Hatfield_bombus	AD1_2007__Hatfield 1	abundance	individuals	Abundance	TRUE	TRUE	point counts	minute	Bombus	Genus	91	303-1_2003	303	AD1_2007__Hatfield 1 91	AD1_2007__Hatfield 1 303	AD1_2007__Hatfield 1 303 91	2003-06-06	2003-08-12	day			360	Meadow	Secondary vegetation (indeterminate age)	Direct from publication / author	Minimal use	Within remnant patch (perhaps at its edge) that is surrounded by other habitats				-120.34583	39.45417	0	United States	North America	Americas	0	Sierra Nevada	Temperate Conifer Forests	Nearctic	California Floristic Province	13	Hymenoptera
AD1_2007__Hatfield	Hatfield & LeBuhn 2007	1	Hatfield_bombus	AD1_2007__Hatfield 1	abundance	individuals	Abundance	TRUE	TRUE	point counts	minute	Bombus	Genus	92	303-2_2003	303	AD1_2007__Hatfield 1 92	AD1_2007__Hatfield 1 303	AD1_2007__Hatfield 1 303 92	2003-06-06	2003-08-12	day			360	Meadow	Secondary vegetation (indeterminate age)	Direct from publication / author	Minimal use	Within remnant patch (perhaps at its edge) that is surrounded by other habitats				-120.34583	39.45333	0	United States	North America	Americas	0	Sierra Nevada	Temperate Conifer Forests	Nearctic	California Floristic Province	13	Hymenoptera
AD1_2007__Hatfield	Hatfield & LeBuhn 2007	1	Hatfield_bombus	AD1_2007__Hatfield 1	abundance	individuals	Abundance	TRUE	TRUE	point counts	minute	Bombus	Genus	93	303-3_2003	303	AD1_2007__Hatfield 1 93	AD1_2007__Hatfield 1 303	AD1_2007__Hatfield 1 303 93	2003-06-06	2003-08-12	day			360	Meadow	Secondary vegetation (indeterminate age)	Direct from publication / author	Minimal use	Within remnant patch (perhaps at its edge) that is surrounded by other habitats				-120.34517	39.45267	0	United States	North America	Americas	0	Sierra Nevada	Temperate Conifer Forests	Nearctic	California Floristic Province	13	Hymenoptera
AD1_2007__Hatfield	Hatfield & LeBuhn 2007	1	Hatfield_bombus	AD1_2007__Hatfield 1	abundance	individuals	Abundance	TRUE	TRUE	point counts	minute	Bombus	Genus	94	329-01_2003	329	AD1_2007__Hatfield 1 94	AD1_2007__Hatfield 1 329	AD1_2007__Hatfield 1 329 94	2003-06-06	2003-08-12	day			360	Meadow	Secondary vegetation (indeterminate age)	Direct from publication / author	Minimal use	Within remnant patch (perhaps at its edge) that is surrounded by other habitats				-120.25883	39.4325	0	United States	North America	Americas	0	Sierra Nevada	Temperate Conifer Forests	Nearctic	California Floristic Province	13	Hymenoptera
AD1_2007__Hatfield	Hatfield & LeBuhn 2007	1	Hatfield_bombus	AD1_2007__Hatfield 1	abundance	individuals	Abundance	TRUE	TRUE	point counts	minute	Bombus	Genus	95	329-02_2003	329	AD1_2007__Hatfield 1 95	AD1_2007__Hatfield 1 329	AD1_2007__Hatfield 1 329 95	2003-06-06	2003-08-12	day			360	Meadow	Secondary vegetation (indeterminate age)	Direct from publication / author	Minimal use	Within remnant patch (perhaps at its edge) that is surrounded by other habitats				-120.26383	39.433	0	United States	North America	Americas	0	Sierra Nevada	Temperate Conifer Forests	Nearctic	California Floristic Province	13	Hymenoptera
AD1_2007__Hatfield	Hatfield & LeBuhn 2007	1	Hatfield_bombus	AD1_2007__Hatfield 1	abundance	individuals	Abundance	TRUE	TRUE	point counts	minute	Bombus	Genus	96	329-3_2003	329	AD1_2007__Hatfield 1 96	AD1_2007__Hatfield 1 329	AD1_2007__Hatfield 1 329 96	2003-06-06	2003-08-12	day			360	Meadow	Secondary vegetation (indeterminate age)	Direct from publication / author	Minimal use	Within remnant patch (perhaps at its edge) that is surrounded by other habitats				-120.26017	39.4335	0	United States	North America	Americas	0	Sierra Nevada	Temperate Conifer Forests	Nearctic	California Floristic Province	13	Hymenoptera
AD1_2007__Hatfield	Hatfield & LeBuhn 2007	1	Hatfield_bombus	AD1_2007__Hatfield 1	abundance	individuals	Abundance	TRUE	TRUE	point counts	minute	Bombus	Genus	97	366-02_2003	366	AD1_2007__Hatfield 1 97	AD1_2007__Hatfield 1 366	AD1_2007__Hatfield 1 366 97	2003-06-06	2003-08-12	day			360	Meadow	Secondary vegetation (indeterminate age)	Direct from publication / author	Minimal use	Within remnant patch (perhaps at its edge) that is surrounded by other habitats				-120.188	39.40467	0	United States	North America	Americas	0	Sierra Nevada	Temperate Conifer Forests	Nearctic	California Floristic Province	13	Hymenoptera
AD1_2007__Hatfield	Hatfield & LeBuhn 2007	1	Hatfield_bombus	AD1_2007__Hatfield 1	abundance	individuals	Abundance	TRUE	TRUE	point counts	minute	Bombus	Genus	98	366-04_2003	366	AD1_2007__Hatfield 1 98	AD1_2007__Hatfield 1 366	AD1_2007__Hatfield 1 366 98	2003-06-06	2003-08-12	day			360	Meadow	Secondary vegetation (indeterminate age)	Direct from publication / author	Minimal use	Within remnant patch (perhaps at its edge) that is surrounded by other habitats				-120.18217	39.41217	0	United States	North America	Americas	0	Sierra Nevada	Temperate Conifer Forests	Nearctic	California Floristic Province	13	Hymenoptera
AD1_2007__Hatfield	Hatfield & LeBuhn 2007	1	Hatfield_bombus	AD1_2007__Hatfield 1	abundance	individuals	Abundance	TRUE	TRUE	point counts	minute	Bombus	Genus	99	366-09_2003	366	AD1_2007__Hatfield 1 99	AD1_2007__Hatfield 1 366	AD1_2007__Hatfield 1 366 99	2003-06-06	2003-08-12	day			360	Meadow	Secondary vegetation (indeterminate age)	Direct from publication / author	Minimal use	Within remnant patch (perhaps at its edge) that is surrounded by other habitats				-120.16767	39.395	0	United States	North America	Americas	0	Sierra Nevada	Temperate Conifer Forests	Nearctic	California Floristic Province	13	Hymenoptera
AD1_2007__Hatfield	Hatfield & LeBuhn 2007	1	Hatfield_bombus	AD1_2007__Hatfield 1	abundance	individuals	Abundance	TRUE	TRUE	point counts	minute	Bombus	Genus	100	367-01_2003	367	AD1_2007__Hatfield 1 100	AD1_2007__Hatfield 1 367	AD1_2007__Hatfield 1 367 100	2003-06-06	2003-08-12	day			360	Meadow	Secondary vegetation (indeterminate age)	Direct from publication / author	Minimal use	Within remnant patch (perhaps at its edge) that is surrounded by other habitats				-120.0835	39.41517	0	United States	North America	Americas	0	Sierra Nevada	Temperate Conifer Forests	Nearctic	California Floristic Province	13	Hymenoptera
AD1_2007__Hatfield	Hatfield & LeBuhn 2007	1	Hatfield_bombus	AD1_2007__Hatfield 1	abundance	individuals	Abundance	TRUE	TRUE	point counts	minute	Bombus	Genus	101	367-02_2003	367	AD1_2007__Hatfield 1 101	AD1_2007__Hatfield 1 367	AD1_2007__Hatfield 1 367 101	2003-06-06	2003-08-12	day			360	Meadow	Secondary vegetation (indeterminate age)	Direct from publication / author	Minimal use	Within remnant patch (perhaps at its edge) that is surrounded by other habitats				-120.083	39.41017	0	United States	North America	Americas	0	Sierra Nevada	Temperate Conifer Forests	Nearctic	California Floristic Province	13	Hymenoptera
AD1_2007__Hatfield	Hatfield & LeBuhn 2007	1	Hatfield_bombus	AD1_2007__Hatfield 1	abundance	individuals	Abundance	TRUE	TRUE	point counts	minute	Bombus	Genus	102	367-3_2003	367	AD1_2007__Hatfield 1 102	AD1_2007__Hatfield 1 367	AD1_2007__Hatfield 1 367 102	2003-06-06	2003-08-12	day			360	Meadow	Secondary vegetation (indeterminate age)	Direct from publication / author	Minimal use	Within remnant patch (perhaps at its edge) that is surrounded by other habitats				-120.08383	39.413	0	United States	North America	Americas	0	Sierra Nevada	Temperate Conifer Forests	Nearctic	California Floristic Province	13	Hymenoptera
AD1_2007__Hatfield	Hatfield & LeBuhn 2007	1	Hatfield_bombus	AD1_2007__Hatfield 1	abundance	individuals	Abundance	TRUE	TRUE	point counts	minute	Bombus	Genus	103	371-01_2003	371	AD1_2007__Hatfield 1 103	AD1_2007__Hatfield 1 371	AD1_2007__Hatfield 1 371 103	2003-06-06	2003-08-12	day			360	Meadow	Secondary vegetation (indeterminate age)	Direct from publication / author	Minimal use	Within remnant patch (perhaps at its edge) that is surrounded by other habitats				-120.11133	39.41217	0	United States	North America	Americas	0	Sierra Nevada	Temperate Conifer Forests	Nearctic	California Floristic Province	13	Hymenoptera
AD1_2007__Hatfield	Hatfield & LeBuhn 2007	1	Hatfield_bombus	AD1_2007__Hatfield 1	abundance	individuals	Abundance	TRUE	TRUE	point counts	minute	Bombus	Genus	104	371-2_2003	371	AD1_2007__Hatfield 1 104	AD1_2007__Hatfield 1 371	AD1_2007__Hatfield 1 371 104	2003-06-06	2003-08-12	day			360	Meadow	Secondary vegetation (indeterminate age)	Direct from publication / author	Minimal use	Within remnant patch (perhaps at its edge) that is surrounded by other habitats				-120.11167	39.41133	0	United States	North America	Americas	0	Sierra Nevada	Temperate Conifer Forests	Nearctic	California Floristic Province	13	Hymenoptera
AD1_2007__Hatfield	Hatfield & LeBuhn 2007	1	Hatfield_bombus	AD1_2007__Hatfield 1	abundance	individuals	Abundance	TRUE	TRUE	point counts	minute	Bombus	Genus	105	371-3_2003	371	AD1_2007__Hatfield 1 105	AD1_2007__Hatfield 1 371	AD1_2007__Hatfield 1 371 105	2003-06-06	2003-08-12	day			360	Meadow	Secondary vegetation (indeterminate age)	Direct from publication / author	Minimal use	Within remnant patch (perhaps at its edge) that is surrounded by other habitats				-120.111	39.41083	0	United States	North America	Americas	0	Sierra Nevada	Temperate Conifer Forests	Nearctic	California Floristic Province	13	Hymenoptera
AD1_2007__Hatfield	Hatfield & LeBuhn 2007	1	Hatfield_bombus	AD1_2007__Hatfield 1	abundance	individuals	Abundance	TRUE	TRUE	point counts	minute	Bombus	Genus	106	376-02_2003	376	AD1_2007__Hatfield 1 106	AD1_2007__Hatfield 1 376	AD1_2007__Hatfield 1 376 106	2003-06-06	2003-08-12	day			360	Meadow	Secondary vegetation (indeterminate age)	Direct from publication / author	Minimal use	Within remnant patch (perhaps at its edge) that is surrounded by other habitats				-120.12383	39.40883	0	United States	North America	Americas	0	Sierra Nevada	Temperate Conifer Forests	Nearctic	California Floristic Province	13	Hymenoptera
AD1_2007__Hatfield	Hatfield & LeBuhn 2007	1	Hatfield_bombus	AD1_2007__Hatfield 1	abundance	individuals	Abundance	TRUE	TRUE	point counts	minute	Bombus	Genus	107	376-05_2003	376	AD1_2007__Hatfield 1 107	AD1_2007__Hatfield 1 376	AD1_2007__Hatfield 1 376 107	2003-06-06	2003-08-12	day			360	Meadow	Secondary vegetation (indeterminate age)	Direct from publication / author	Minimal use	Within remnant patch (perhaps at its edge) that is surrounded by other habitats				-120.13083	39.40467	0	United States	North America	Americas	0	Sierra Nevada	Temperate Conifer Forests	Nearctic	California Floristic Province	13	Hymenoptera
AD1_2007__Hatfield	Hatfield & LeBuhn 2007	1	Hatfield_bombus	AD1_2007__Hatfield 1	abundance	individuals	Abundance	TRUE	TRUE	point counts	minute	Bombus	Genus	108	376-06_2003	376	AD1_2007__Hatfield 1 108	AD1_2007__Hatfield 1 376	AD1_2007__Hatfield 1 376 108	2003-06-06	2003-08-12	day			360	Meadow	Secondary vegetation (indeterminate age)	Direct from publication / author	Minimal use	Within remnant patch (perhaps at its edge) that is surrounded by other habitats				-120.13267	39.403	0	United States	North America	Americas	0	Sierra Nevada	Temperate Conifer Forests	Nearctic	California Floristic Province	13	Hymenoptera
AD1_2007__Hatfield	Hatfield & LeBuhn 2007	1	Hatfield_bombus	AD1_2007__Hatfield 1	abundance	individuals	Abundance	TRUE	TRUE	point counts	minute	Bombus	Genus	109	601-01_2003	601	AD1_2007__Hatfield 1 109	AD1_2007__Hatfield 1 601	AD1_2007__Hatfield 1 601 109	2003-06-06	2003-08-12	day			360	Meadow	Secondary vegetation (indeterminate age)	Direct from publication / author	Minimal use	Within remnant patch (perhaps at its edge) that is surrounded by other habitats				-120.20767	39.43517	0	United States	North America	Americas	0	Sierra Nevada	Temperate Conifer Forests	Nearctic	California Floristic Province	13	Hymenoptera
AD1_2007__Hatfield	Hatfield & LeBuhn 2007	1	Hatfield_bombus	AD1_2007__Hatfield 1	abundance	individuals	Abundance	TRUE	TRUE	point counts	minute	Bombus	Genus	110	601-2_2003	601	AD1_2007__Hatfield 1 110	AD1_2007__Hatfield 1 601	AD1_2007__Hatfield 1 601 110	2003-06-06	2003-08-12	day			360	Meadow	Secondary vegetation (indeterminate age)	Direct from publication / author	Minimal use	Within remnant patch (perhaps at its edge) that is surrounded by other habitats				-120.20683	39.43467	0	United States	North America	Americas	0	Sierra Nevada	Temperate Conifer Forests	Nearctic	California Floristic Province	13	Hymenoptera
AD1_2007__Hatfield	Hatfield & LeBuhn 2007	1	Hatfield_bombus	AD1_2007__Hatfield 1	abundance	individuals	Abundance	TRUE	TRUE	point counts	minute	Bombus	Genus	111	601-3_2003	601	AD1_2007__Hatfield 1 111	AD1_2007__Hatfield 1 601	AD1_2007__Hatfield 1 601 111	2003-06-06	2003-08-12	day			360	Meadow	Secondary vegetation (indeterminate age)	Direct from publication / author	Minimal use	Within remnant patch (perhaps at its edge) that is surrounded by other habitats				-120.2085	39.43583	0	United States	North America	Americas	0	Sierra Nevada	Temperate Conifer Forests	Nearctic	California Floristic Province	13	Hymenoptera
AD1_2007__Hatfield	Hatfield & LeBuhn 2007	1	Hatfield_bombus	AD1_2007__Hatfield 1	abundance	individuals	Abundance	TRUE	TRUE	point counts	minute	Bombus	Genus	112	242-1_2003	242	AD1_2007__Hatfield 1 112	AD1_2007__Hatfield 1 242	AD1_2007__Hatfield 1 242 112	2003-06-06	2003-08-12	day			360	Meadow	Secondary vegetation (indeterminate age)	Direct from publication / author	Minimal use	Within remnant patch (perhaps at its edge) that is surrounded by other habitats				-120.37333	39.486	0	United States	North America	Americas	0	Sierra Nevada	Temperate Conifer Forests	Nearctic	California Floristic Province	13	Hymenoptera
AD1_2007__Hatfield	Hatfield & LeBuhn 2007	1	Hatfield_bombus	AD1_2007__Hatfield 1	abundance	individuals	Abundance	TRUE	TRUE	point counts	minute	Bombus	Genus	113	242-2_2003	242	AD1_2007__Hatfield 1 113	AD1_2007__Hatfield 1 242	AD1_2007__Hatfield 1 242 113	2003-06-06	2003-08-12	day			360	Meadow	Secondary vegetation (indeterminate age)	Direct from publication / author	Minimal use	Within remnant patch (perhaps at its edge) that is surrounded by other habitats				-120.37333	39.48717	0	United States	North America	Americas	0	Sierra Nevada	Temperate Conifer Forests	Nearctic	California Floristic Province	13	Hymenoptera
AD1_2007__Hatfield	Hatfield & LeBuhn 2007	1	Hatfield_bombus	AD1_2007__Hatfield 1	abundance	individuals	Abundance	TRUE	TRUE	point counts	minute	Bombus	Genus	114	242-3_2003	242	AD1_2007__Hatfield 1 114	AD1_2007__Hatfield 1 242	AD1_2007__Hatfield 1 242 114	2003-06-06	2003-08-12	day			360	Meadow	Secondary vegetation (indeterminate age)	Direct from publication / author	Minimal use	Within remnant patch (perhaps at its edge) that is surrounded by other habitats				-120.37217	39.48683	0	United States	North America	Americas	0	Sierra Nevada	Temperate Conifer Forests	Nearctic	California Floristic Province	13	Hymenoptera
AD1_2007__Hatfield	Hatfield & LeBuhn 2007	1	Hatfield_bombus	AD1_2007__Hatfield 1	abundance	individuals	Abundance	TRUE	TRUE	point counts	minute	Bombus	Genus	115	606-1_2003	606	AD1_2007__Hatfield 1 115	AD1_2007__Hatfield 1 606	AD1_2007__Hatfield 1 606 115	2003-06-06	2003-08-12	day			360	Meadow	Secondary vegetation (indeterminate age)	Direct from publication / author	Minimal use	Within remnant patch (perhaps at its edge) that is surrounded by other habitats				-120.345	39.48833	0	United States	North America	Americas	0	Sierra Nevada	Temperate Conifer Forests	Nearctic	California Floristic Province	13	Hymenoptera
AD1_2007__Hatfield	Hatfield & LeBuhn 2007	1	Hatfield_bombus	AD1_2007__Hatfield 1	abundance	individuals	Abundance	TRUE	TRUE	point counts	minute	Bombus	Genus	116	606-2_2003	606	AD1_2007__Hatfield 1 116	AD1_2007__Hatfield 1 606	AD1_2007__Hatfield 1 606 116	2003-06-06	2003-08-12	day			360	Meadow	Secondary vegetation (indeterminate age)	Direct from publication / author	Minimal use	Within remnant patch (perhaps at its edge) that is surrounded by other habitats				-120.34517	39.48833	0	United States	North America	Americas	0	Sierra Nevada	Temperate Conifer Forests	Nearctic	California Floristic Province	13	Hymenoptera
AD1_2007__Hatfield	Hatfield & LeBuhn 2007	1	Hatfield_bombus	AD1_2007__Hatfield 1	abundance	individuals	Abundance	TRUE	TRUE	point counts	minute	Bombus	Genus	117	606-3_2003	606	AD1_2007__Hatfield 1 117	AD1_2007__Hatfield 1 606	AD1_2007__Hatfield 1 606 117	2003-06-06	2003-08-12	day			360	Meadow	Secondary vegetation (indeterminate age)	Direct from publication / author	Minimal use	Within remnant patch (perhaps at its edge) that is surrounded by other habitats				-120.34517	39.48767	0	United States	North America	Americas	0	Sierra Nevada	Temperate Conifer Forests	Nearctic	California Floristic Province	13	Hymenoptera
AD1_2007__Hatfield	Hatfield & LeBuhn 2007	1	Hatfield_bombus	AD1_2007__Hatfield 1	abundance	individuals	Abundance	TRUE	TRUE	point counts	minute	Bombus	Genus	118	396-1_2003	396	AD1_2007__Hatfield 1 118	AD1_2007__Hatfield 1 396	AD1_2007__Hatfield 1 396 118	2003-06-06	2003-08-12	day			360	Meadow	Secondary vegetation (indeterminate age)	Direct from publication / author	Minimal use	Within remnant patch (perhaps at its edge) that is surrounded by other habitats				-120.168058	39.403608	0	United States	North America	Americas	0	Sierra Nevada	Temperate Conifer Forests	Nearctic	California Floristic Province	13	Hymenoptera
AD1_2007__Hatfield	Hatfield & LeBuhn 2007	1	Hatfield_bombus	AD1_2007__Hatfield 1	abundance	individuals	Abundance	TRUE	TRUE	point counts	minute	Bombus	Genus	119	396-2_2003	396	AD1_2007__Hatfield 1 119	AD1_2007__Hatfield 1 396	AD1_2007__Hatfield 1 396 119	2003-06-06	2003-08-12	day			360	Meadow	Secondary vegetation (indeterminate age)	Direct from publication / author	Minimal use	Within remnant patch (perhaps at its edge) that is surrounded by other habitats				-120.16972	39.404162	0	United States	North America	Americas	0	Sierra Nevada	Temperate Conifer Forests	Nearctic	California Floristic Province	13	Hymenoptera
AD1_2007__Hatfield	Hatfield & LeBuhn 2007	1	Hatfield_bombus	AD1_2007__Hatfield 1	abundance	individuals	Abundance	TRUE	TRUE	point counts	minute	Bombus	Genus	120	396-3_2003	396	AD1_2007__Hatfield 1 120	AD1_2007__Hatfield 1 396	AD1_2007__Hatfield 1 396 120	2003-06-06	2003-08-12	day			360	Meadow	Secondary vegetation (indeterminate age)	Direct from publication / author	Minimal use	Within remnant patch (perhaps at its edge) that is surrounded by other habitats				-120.169719	39.403892	0	United States	North America	Americas	0	Sierra Nevada	Temperate Conifer Forests	Nearctic	California Floristic Province	13	Hymenoptera
AD1_2007__Herrmann	Herrmann et al 2007	1	Herrmann2007_Colonynumber	AD1_2007__Herrmann 1	group abundance	number of groups	Abundance	TRUE	FALSE	aerial transect	meter	Bombus pascuorum	Species	1	Landscape 1		AD1_2007__Herrmann 1 1	AD1_2007__Herrmann 1	AD1_2007__Herrmann 1 1	2005-07-18	2005-09-02	day	800		800	Perennial field margins	Cropland		Light use	Representative part of a fragmented landscape				9.926574	51.484416	0	Germany	Western Europe	Europe	0	Atlantic Mixed Forests	Temperate Broadleaf & Mixed Forests	Palearctic		1	Hymenoptera
AD1_2007__Herrmann	Herrmann et al 2007	1	Herrmann2007_Colonynumber	AD1_2007__Herrmann 1	group abundance	number of groups	Abundance	TRUE	FALSE	aerial transect	meter	Bombus pascuorum	Species	2	Landscape 2		AD1_2007__Herrmann 1 2	AD1_2007__Herrmann 1	AD1_2007__Herrmann 1 2	2005-07-18	2005-09-02	day	800		800	Perennial field margins	Cropland		Light use	Representative part of a fragmented landscape				9.754281	51.466967	0	Germany	Western Europe	Europe	0	Western European Broadleaf Forests	Temperate Broadleaf & Mixed Forests	Palearctic		1	Hymenoptera
AD1_2007__Herrmann	Herrmann et al 2007	1	Herrmann2007_Colonynumber	AD1_2007__Herrmann 1	group abundance	number of groups	Abundance	TRUE	FALSE	aerial transect	meter	Bombus pascuorum	Species	3	Landscape 3		AD1_2007__Herrmann 1 3	AD1_2007__Herrmann 1	AD1_2007__Herrmann 1 3	2005-07-18	2005-09-02	day	800		800	Perennial field margins	Cropland		Light use	Representative part of a fragmented landscape				9.834793	51.503838	0	Germany	Western Europe	Europe	0	Western European Broadleaf Forests	Temperate Broadleaf & Mixed Forests	Palearctic		1	Hymenoptera
AD1_2007__Herrmann	Herrmann et al 2007	1	Herrmann2007_Colonynumber	AD1_2007__Herrmann 1	group abundance	number of groups	Abundance	TRUE	FALSE	aerial transect	meter	Bombus pascuorum	Species	4	Landscape 4		AD1_2007__Herrmann 1 4	AD1_2007__Herrmann 1	AD1_2007__Herrmann 1 4	2005-07-18	2005-09-02	day	800		800	Perennial field margins	Cropland		Light use	Representative part of a fragmented landscape				9.791158	51.569101	0	Germany	Western Europe	Europe	0	Western European Broadleaf Forests	Temperate Broadleaf & Mixed Forests	Palearctic		1	Hymenoptera
AD1_2007__Herrmann	Herrmann et al 2007	1	Herrmann2007_Colonynumber	AD1_2007__Herrmann 1	group abundance	number of groups	Abundance	TRUE	FALSE	aerial transect	meter	Bombus pascuorum	Species	5	Landscape 5		AD1_2007__Herrmann 1 5	AD1_2007__Herrmann 1	AD1_2007__Herrmann 1 5	2005-07-18	2005-09-02	day	800		800	Perennial field margins	Cropland		Light use	Representative part of a fragmented landscape				9.874842	51.626319	0	Germany	Western Europe	Europe	0	Western European Broadleaf Forests	Temperate Broadleaf & Mixed Forests	Palearctic		1	Hymenoptera
AD1_2007__Herrmann	Herrmann et al 2007	1	Herrmann2007_Colonynumber	AD1_2007__Herrmann 1	group abundance	number of groups	Abundance	TRUE	FALSE	aerial transect	meter	Bombus pascuorum	Species	6	Landscape 6		AD1_2007__Herrmann 1 6	AD1_2007__Herrmann 1	AD1_2007__Herrmann 1 6	2005-07-18	2005-09-02	day	800		800	Perennial field margins	Cropland		Light use	Representative part of a fragmented landscape				10.035262	51.616654	0	Germany	Western Europe	Europe	0	Western European Broadleaf Forests	Temperate Broadleaf & Mixed Forests	Palearctic		1	Hymenoptera
AD1_2007__Herrmann	Herrmann et al 2007	1	Herrmann2007_Colonynumber	AD1_2007__Herrmann 1	group abundance	number of groups	Abundance	TRUE	FALSE	aerial transect	meter	Bombus pascuorum	Species	7	Landscape 7		AD1_2007__Herrmann 1 7	AD1_2007__Herrmann 1	AD1_2007__Herrmann 1 7	2005-07-18	2005-09-02	day	800		800	Perennial field margins	Cropland		Light use	Representative part of a fragmented landscape				10.178033	51.680236	0	Germany	Western Europe	Europe	0	Western European Broadleaf Forests	Temperate Broadleaf & Mixed Forests	Palearctic		1	Hymenoptera
AD1_2007__Herrmann	Herrmann et al 2007	1	Herrmann2007_Colonynumber	AD1_2007__Herrmann 1	group abundance	number of groups	Abundance	TRUE	FALSE	aerial transect	meter	Bombus pascuorum	Species	8	Landscape 8		AD1_2007__Herrmann 1 8	AD1_2007__Herrmann 1	AD1_2007__Herrmann 1 8	2005-07-18	2005-09-02	day	800		800	Perennial field margins	Cropland		Light use	Representative part of a fragmented landscape				10.158557	51.620292	0	Germany	Western Europe	Europe	0	Western European Broadleaf Forests	Temperate Broadleaf & Mixed Forests	Palearctic		1	Hymenoptera
AD1_2007__Herrmann	Herrmann et al 2007	1	Herrmann2007_Colonynumber	AD1_2007__Herrmann 1	group abundance	number of groups	Abundance	TRUE	FALSE	aerial transect	meter	Bombus pascuorum	Species	9	Landscape 9		AD1_2007__Herrmann 1 9	AD1_2007__Herrmann 1	AD1_2007__Herrmann 1 9	2005-07-18	2005-09-02	day	800		800	Perennial field margins	Cropland		Light use	Representative part of a fragmented landscape				10.251609	51.593827	0	Germany	Western Europe	Europe	0	Western European Broadleaf Forests	Temperate Broadleaf & Mixed Forests	Palearctic		1	Hymenoptera
AD1_2007__Herrmann	Herrmann et al 2007	1	Herrmann2007_Colonynumber	AD1_2007__Herrmann 1	group abundance	number of groups	Abundance	TRUE	FALSE	aerial transect	meter	Bombus pascuorum	Species	10	Landscape 10		AD1_2007__Herrmann 1 10	AD1_2007__Herrmann 1	AD1_2007__Herrmann 1 10	2005-07-18	2005-09-02	day	800		800	Perennial field margins	Cropland		Light use	Representative part of a fragmented landscape				10.204075	51.547199	0	Germany	Western Europe	Europe	0	Western European Broadleaf Forests	Temperate Broadleaf & Mixed Forests	Palearctic		1	Hymenoptera
AD1_2007__Herrmann	Herrmann et al 2007	1	Herrmann2007_Colonynumber	AD1_2007__Herrmann 1	group abundance	number of groups	Abundance	TRUE	FALSE	aerial transect	meter	Bombus pascuorum	Species	11	Landscape 11		AD1_2007__Herrmann 1 11	AD1_2007__Herrmann 1	AD1_2007__Herrmann 1 11	2005-07-18	2005-09-02	day	800		800	Perennial field margins	Cropland		Light use	Representative part of a fragmented landscape				10.130972	51.478964	0	Germany	Western Europe	Europe	0	Western European Broadleaf Forests	Temperate Broadleaf & Mixed Forests	Palearctic		1	Hymenoptera
AD1_2007__Herrmann	Herrmann et al 2007	1	Herrmann2007_Colonynumber	AD1_2007__Herrmann 1	group abundance	number of groups	Abundance	TRUE	FALSE	aerial transect	meter	Bombus pascuorum	Species	12	Landscape 12		AD1_2007__Herrmann 1 12	AD1_2007__Herrmann 1	AD1_2007__Herrmann 1 12	2005-07-18	2005-09-02	day	800		800	Perennial field margins	Cropland		Light use	Representative part of a fragmented landscape				9.992296	51.56382	0	Germany	Western Europe	Europe	0	Western European Broadleaf Forests	Temperate Broadleaf & Mixed Forests	Palearctic		1	Hymenoptera
AD1_2007__Herrmann	Herrmann et al 2007	1	Herrmann2007_Colonynumber	AD1_2007__Herrmann 1	group abundance	number of groups	Abundance	TRUE	FALSE	aerial transect	meter	Bombus pascuorum	Species	13	Landscape 13		AD1_2007__Herrmann 1 13	AD1_2007__Herrmann 1	AD1_2007__Herrmann 1 13	2005-07-18	2005-09-02	day	800		800	Perennial field margins	Cropland		Light use	Representative part of a fragmented landscape				9.820698	51.301175	0	Germany	Western Europe	Europe	0	Western European Broadleaf Forests	Temperate Broadleaf & Mixed Forests	Palearctic		1	Hymenoptera
AD1_2007__Herrmann	Herrmann et al 2007	2	Herrmann2007_Abundance	AD1_2007__Herrmann 2	density	individuals/ha	Abundance	FALSE	FALSE	aerial transect	meter	Bombus pascuorum	Species	1	Landscape 1		AD1_2007__Herrmann 2 1	AD1_2007__Herrmann 2	AD1_2007__Herrmann 2 1	2005-07-18	2005-09-02	day	800		800	Perennial field margins	Cropland		Light use	Representative part of a fragmented landscape				9.926574	51.484416	0	Germany	Western Europe	Europe	0	Atlantic Mixed Forests	Temperate Broadleaf & Mixed Forests	Palearctic		1	Hymenoptera
AD1_2007__Herrmann	Herrmann et al 2007	2	Herrmann2007_Abundance	AD1_2007__Herrmann 2	density	individuals/ha	Abundance	FALSE	FALSE	aerial transect	meter	Bombus pascuorum	Species	2	Landsape 2		AD1_2007__Herrmann 2 2	AD1_2007__Herrmann 2	AD1_2007__Herrmann 2 2	2005-07-18	2005-09-02	day	800		800	Perennial field margins	Cropland		Light use	Representative part of a fragmented landscape				9.754281	51.466967	0	Germany	Western Europe	Europe	0	Western European Broadleaf Forests	Temperate Broadleaf & Mixed Forests	Palearctic		1	Hymenoptera
AD1_2007__Herrmann	Herrmann et al 2007	2	Herrmann2007_Abundance	AD1_2007__Herrmann 2	density	individuals/ha	Abundance	FALSE	FALSE	aerial transect	meter	Bombus pascuorum	Species	3	Landscape 3		AD1_2007__Herrmann 2 3	AD1_2007__Herrmann 2	AD1_2007__Herrmann 2 3	2005-07-18	2005-09-02	day	800		800	Perennial field margins	Cropland		Light use	Representative part of a fragmented landscape				9.834793	51.503838	0	Germany	Western Europe	Europe	0	Western European Broadleaf Forests	Temperate Broadleaf & Mixed Forests	Palearctic		1	Hymenoptera
AD1_2007__Herrmann	Herrmann et al 2007	2	Herrmann2007_Abundance	AD1_2007__Herrmann 2	density	individuals/ha	Abundance	FALSE	FALSE	aerial transect	meter	Bombus pascuorum	Species	4	Landscape 4		AD1_2007__Herrmann 2 4	AD1_2007__Herrmann 2	AD1_2007__Herrmann 2 4	2005-07-18	2005-09-02	day	800		800	Perennial field margins	Cropland		Light use	Representative part of a fragmented landscape				9.791158	51.569101	0	Germany	Western Europe	Europe	0	Western European Broadleaf Forests	Temperate Broadleaf & Mixed Forests	Palearctic		1	Hymenoptera
AD1_2007__Herrmann	Herrmann et al 2007	2	Herrmann2007_Abundance	AD1_2007__Herrmann 2	density	individuals/ha	Abundance	FALSE	FALSE	aerial transect	meter	Bombus pascuorum	Species	5	Landscape 5		AD1_2007__Herrmann 2 5	AD1_2007__Herrmann 2	AD1_2007__Herrmann 2 5	2005-07-18	2005-09-02	day	800		800	Perennial field margins	Cropland		Light use	Representative part of a fragmented landscape				9.874842	51.626319	0	Germany	Western Europe	Europe	0	Western European Broadleaf Forests	Temperate Broadleaf & Mixed Forests	Palearctic		1	Hymenoptera
AD1_2007__Herrmann	Herrmann et al 2007	2	Herrmann2007_Abundance	AD1_2007__Herrmann 2	density	individuals/ha	Abundance	FALSE	FALSE	aerial transect	meter	Bombus pascuorum	Species	6	Landscape 6		AD1_2007__Herrmann 2 6	AD1_2007__Herrmann 2	AD1_2007__Herrmann 2 6	2005-07-18	2005-09-02	day	800		800	Perennial field margins	Cropland		Light use	Representative part of a fragmented landscape				10.035262	51.616654	0	Germany	Western Europe	Europe	0	Western European Broadleaf Forests	Temperate Broadleaf & Mixed Forests	Palearctic		1	Hymenoptera
AD1_2007__Herrmann	Herrmann et al 2007	2	Herrmann2007_Abundance	AD1_2007__Herrmann 2	density	individuals/ha	Abundance	FALSE	FALSE	aerial transect	meter	Bombus pascuorum	Species	7	Landscape 7		AD1_2007__Herrmann 2 7	AD1_2007__Herrmann 2	AD1_2007__Herrmann 2 7	2005-07-18	2005-09-02	day	800		800	Perennial field margins	Cropland		Light use	Representative part of a fragmented landscape				10.178033	51.680236	0	Germany	Western Europe	Europe	0	Western European Broadleaf Forests	Temperate Broadleaf & Mixed Forests	Palearctic		1	Hymenoptera
AD1_2007__Herrmann	Herrmann et al 2007	2	Herrmann2007_Abundance	AD1_2007__Herrmann 2	density	individuals/ha	Abundance	FALSE	FALSE	aerial transect	meter	Bombus pascuorum	Species	8	Landscape 8		AD1_2007__Herrmann 2 8	AD1_2007__Herrmann 2	AD1_2007__Herrmann 2 8	2005-07-18	2005-09-02	day	800		800	Perennial field margins	Cropland		Light use	Representative part of a fragmented landscape				10.158557	51.620292	0	Germany	Western Europe	Europe	0	Western European Broadleaf Forests	Temperate Broadleaf & Mixed Forests	Palearctic		1	Hymenoptera
AD1_2007__Herrmann	Herrmann et al 2007	2	Herrmann2007_Abundance	AD1_2007__Herrmann 2	density	individuals/ha	Abundance	FALSE	FALSE	aerial transect	meter	Bombus pascuorum	Species	9	Landscape 9		AD1_2007__Herrmann 2 9	AD1_2007__Herrmann 2	AD1_2007__Herrmann 2 9	2005-07-18	2005-09-02	day	800		800	Perennial field margins	Cropland		Light use	Representative part of a fragmented landscape				10.251609	51.593827	0	Germany	Western Europe	Europe	0	Western European Broadleaf Forests	Temperate Broadleaf & Mixed Forests	Palearctic		1	Hymenoptera
AD1_2007__Herrmann	Herrmann et al 2007	2	Herrmann2007_Abundance	AD1_2007__Herrmann 2	density	individuals/ha	Abundance	FALSE	FALSE	aerial transect	meter	Bombus pascuorum	Species	10	Landscape 10		AD1_2007__Herrmann 2 10	AD1_2007__Herrmann 2	AD1_2007__Herrmann 2 10	2005-07-18	2005-09-02	day	800		800	Perennial field margins	Cropland		Light use	Representative part of a fragmented landscape				10.204075	51.547199	0	Germany	Western Europe	Europe	0	Western European Broadleaf Forests	Temperate Broadleaf & Mixed Forests	Palearctic		1	Hymenoptera
AD1_2007__Herrmann	Herrmann et al 2007	2	Herrmann2007_Abundance	AD1_2007__Herrmann 2	density	individuals/ha	Abundance	FALSE	FALSE	aerial transect	meter	Bombus pascuorum	Species	11	Landscape 11		AD1_2007__Herrmann 2 11	AD1_2007__Herrmann 2	AD1_2007__Herrmann 2 11	2005-07-18	2005-09-02	day	800		800	Perennial field margins	Cropland		Light use	Representative part of a fragmented landscape				10.130972	51.478964	0	Germany	Western Europe	Europe	0	Western European Broadleaf Forests	Temperate Broadleaf & Mixed Forests	Palearctic		1	Hymenoptera
AD1_2007__Herrmann	Herrmann et al 2007	2	Herrmann2007_Abundance	AD1_2007__Herrmann 2	density	individuals/ha	Abundance	FALSE	FALSE	aerial transect	meter	Bombus pascuorum	Species	12	Landscape 12		AD1_2007__Herrmann 2 12	AD1_2007__Herrmann 2	AD1_2007__Herrmann 2 12	2005-07-18	2005-09-02	day	800		800	Perennial field margins	Cropland		Light use	Representative part of a fragmented landscape				9.992296	51.56382	0	Germany	Western Europe	Europe	0	Western European Broadleaf Forests	Temperate Broadleaf & Mixed Forests	Palearctic		1	Hymenoptera
AD1_2007__Herrmann	Herrmann et al 2007	2	Herrmann2007_Abundance	AD1_2007__Herrmann 2	density	individuals/ha	Abundance	FALSE	FALSE	aerial transect	meter	Bombus pascuorum	Species	13	Landscape 13		AD1_2007__Herrmann 2 13	AD1_2007__Herrmann 2	AD1_2007__Herrmann 2 13	2005-07-18	2005-09-02	day	800		800	Perennial field margins	Cropland		Light use	Representative part of a fragmented landscape				9.820698	51.301175	0	Germany	Western Europe	Europe	0	Western European Broadleaf Forests	Temperate Broadleaf & Mixed Forests	Palearctic		1	Hymenoptera
AD1_2007__Meyer	Meyer et al 2007	1	Meyer2007_2005data	AD1_2007__Meyer 1	abundance	individuals	Abundance	TRUE	TRUE	flower visitation observation	minute	Insecta	Class	1	2		AD1_2007__Meyer 1 1	AD1_2007__Meyer 1	AD1_2007__Meyer 1 1	2005-05-05	2005-06-18	day	23.1931014	38776	45	Calcareous grassland	Secondary vegetation (indeterminate age)	Direct from publication / author	Light use	Within remnant patch (perhaps at its edge) that is surrounded by other habitats	0.055			9.74953095818	51.4624682373	0	Germany	Western Europe	Europe	0	Western European Broadleaf Forests	Temperate Broadleaf & Mixed Forests	Palearctic		19	Coleoptera,Diptera,Hymenoptera,Lepidoptera
AD1_2007__Meyer	Meyer et al 2007	1	Meyer2007_2005data	AD1_2007__Meyer 1	abundance	individuals	Abundance	TRUE	TRUE	flower visitation observation	minute	Insecta	Class	2	4		AD1_2007__Meyer 1 2	AD1_2007__Meyer 1	AD1_2007__Meyer 1 2	2005-05-05	2005-06-18	day	21.4960452	29400	45	Calcareous grassland	Secondary vegetation (indeterminate age)	Direct from publication / author	Light use	Within remnant patch (perhaps at its edge) that is surrounded by other habitats	1.143			9.84202527866	51.5959276934	0	Germany	Western Europe	Europe	0	Western European Broadleaf Forests	Temperate Broadleaf & Mixed Forests	Palearctic		19	Coleoptera,Diptera,Hymenoptera,Lepidoptera
AD1_2007__Meyer	Meyer et al 2007	1	Meyer2007_2005data	AD1_2007__Meyer 1	abundance	individuals	Abundance	TRUE	TRUE	flower visitation observation	minute	Insecta	Class	3	6		AD1_2007__Meyer 1 3	AD1_2007__Meyer 1	AD1_2007__Meyer 1 3	2005-05-05	2005-06-18	day	22.627416	16000	45	Calcareous grassland	Secondary vegetation (indeterminate age)	Direct from publication / author	Light use	Within remnant patch (perhaps at its edge) that is surrounded by other habitats	1.3			10.0150158383	51.5059059371	0	Germany	Western Europe	Europe	0	Western European Broadleaf Forests	Temperate Broadleaf & Mixed Forests	Palearctic		19	Coleoptera,Diptera,Hymenoptera,Lepidoptera
AD1_2007__Meyer	Meyer et al 2007	1	Meyer2007_2005data	AD1_2007__Meyer 1	abundance	individuals	Abundance	TRUE	TRUE	flower visitation observation	minute	Insecta	Class	4	7		AD1_2007__Meyer 1 4	AD1_2007__Meyer 1	AD1_2007__Meyer 1 4	2005-05-05	2005-06-18	day	7.9195956	12600	45	Calcareous grassland	Secondary vegetation (indeterminate age)	Direct from publication / author	Light use	Within remnant patch (perhaps at its edge) that is surrounded by other habitats	0.774			9.84132503786	51.447859049	0	Germany	Western Europe	Europe	0	Western European Broadleaf Forests	Temperate Broadleaf & Mixed Forests	Palearctic		19	Coleoptera,Diptera,Hymenoptera,Lepidoptera
AD1_2007__Meyer	Meyer et al 2007	1	Meyer2007_2005data	AD1_2007__Meyer 1	abundance	individuals	Abundance	TRUE	TRUE	flower visitation observation	minute	Insecta	Class	5	8		AD1_2007__Meyer 1 5	AD1_2007__Meyer 1	AD1_2007__Meyer 1 5	2005-05-05	2005-06-18	day	23.1931014	11528	45	Calcareous grassland	Secondary vegetation (indeterminate age)	Direct from publication / author	Light use	Within remnant patch (perhaps at its edge) that is surrounded by other habitats	0.394			9.77416625393	51.5058386164	0	Germany	Western Europe	Europe	0	Western European Broadleaf Forests	Temperate Broadleaf & Mixed Forests	Palearctic		19	Coleoptera,Diptera,Hymenoptera,Lepidoptera
AD1_2007__Meyer	Meyer et al 2007	1	Meyer2007_2005data	AD1_2007__Meyer 1	abundance	individuals	Abundance	TRUE	TRUE	flower visitation observation	minute	Insecta	Class	6	11		AD1_2007__Meyer 1 6	AD1_2007__Meyer 1	AD1_2007__Meyer 1 6	2005-05-05	2005-06-18	day	15.2735058	6862	45	Calcareous grassland	Secondary vegetation (indeterminate age)	Direct from publication / author	Light use	Within remnant patch (perhaps at its edge) that is surrounded by other habitats	0.214			9.78846768472	51.5966235194	0	Germany	Western Europe	Europe	0	Western European Broadleaf Forests	Temperate Broadleaf & Mixed Forests	Palearctic		19	Coleoptera,Diptera,Hymenoptera,Lepidoptera
AD1_2007__Meyer	Meyer et al 2007	1	Meyer2007_2005data	AD1_2007__Meyer 1	abundance	individuals	Abundance	TRUE	TRUE	flower visitation observation	minute	Insecta	Class	7	12		AD1_2007__Meyer 1 7	AD1_2007__Meyer 1	AD1_2007__Meyer 1 7	2005-05-05	2005-06-18	day	25.455843	6338	45	Calcareous grassland	Secondary vegetation (indeterminate age)	Direct from publication / author	Light use	Within remnant patch (perhaps at its edge) that is surrounded by other habitats	0.08			9.77891083372	51.3955374699	0	Germany	Western Europe	Europe	0	Western European Broadleaf Forests	Temperate Broadleaf & Mixed Forests	Palearctic		19	Coleoptera,Diptera,Hymenoptera,Lepidoptera
AD1_2007__Meyer	Meyer et al 2007	1	Meyer2007_2005data	AD1_2007__Meyer 1	abundance	individuals	Abundance	TRUE	TRUE	flower visitation observation	minute	Insecta	Class	8	13		AD1_2007__Meyer 1 8	AD1_2007__Meyer 1	AD1_2007__Meyer 1 8	2005-05-05	2005-06-18	day	34.5068094	4964	45	Calcareous grassland	Secondary vegetation (indeterminate age)	Direct from publication / author	Light use	Within remnant patch (perhaps at its edge) that is surrounded by other habitats	0.122			9.83984037566	51.6432930766	0	Germany	Western Europe	Europe	0	Western European Broadleaf Forests	Temperate Broadleaf & Mixed Forests	Palearctic		19	Coleoptera,Diptera,Hymenoptera,Lepidoptera
AD1_2007__Meyer	Meyer et al 2007	1	Meyer2007_2005data	AD1_2007__Meyer 1	abundance	individuals	Abundance	TRUE	TRUE	flower visitation observation	minute	Insecta	Class	9	15		AD1_2007__Meyer 1 9	AD1_2007__Meyer 1	AD1_2007__Meyer 1 9	2005-05-05	2005-06-18	day	7.9195956	3843	45	Calcareous grassland	Secondary vegetation (indeterminate age)	Direct from publication / author	Light use	Within remnant patch (perhaps at its edge) that is surrounded by other habitats	0.488			9.99499006328	51.4752562079	0	Germany	Western Europe	Europe	0	Western European Broadleaf Forests	Temperate Broadleaf & Mixed Forests	Palearctic		19	Coleoptera,Diptera,Hymenoptera,Lepidoptera
AD1_2007__Meyer	Meyer et al 2007	1	Meyer2007_2005data	AD1_2007__Meyer 1	abundance	individuals	Abundance	TRUE	TRUE	flower visitation observation	minute	Insecta	Class	10	17		AD1_2007__Meyer 1 10	AD1_2007__Meyer 1	AD1_2007__Meyer 1 10	2005-05-05	2005-06-18	day	9.6166518	3207	45	Calcareous grassland	Secondary vegetation (indeterminate age)	Direct from publication / author	Light use	Within remnant patch (perhaps at its edge) that is surrounded by other habitats	0.487			9.84575457635	51.5768368259	0	Germany	Western Europe	Europe	0	Western European Broadleaf Forests	Temperate Broadleaf & Mixed Forests	Palearctic		19	Coleoptera,Diptera,Hymenoptera,Lepidoptera
AD1_2007__Meyer	Meyer et al 2007	1	Meyer2007_2005data	AD1_2007__Meyer 1	abundance	individuals	Abundance	TRUE	TRUE	flower visitation observation	minute	Insecta	Class	11	18		AD1_2007__Meyer 1 11	AD1_2007__Meyer 1	AD1_2007__Meyer 1 11	2005-05-05	2005-06-18	day	20.9303598	2444	45	Calcareous grassland	Secondary vegetation (indeterminate age)	Direct from publication / author	Light use	Within remnant patch (perhaps at its edge) that is surrounded by other habitats	0.17			9.7612937102	51.4058192887	0	Germany	Western Europe	Europe	0	Western European Broadleaf Forests	Temperate Broadleaf & Mixed Forests	Palearctic		19	Coleoptera,Diptera,Hymenoptera,Lepidoptera
AD1_2007__Meyer	Meyer et al 2007	1	Meyer2007_2005data	AD1_2007__Meyer 1	abundance	individuals	Abundance	TRUE	TRUE	flower visitation observation	minute	Insecta	Class	12	22		AD1_2007__Meyer 1 12	AD1_2007__Meyer 1	AD1_2007__Meyer 1 12	2005-05-05	2005-06-18	day	8.485281	1133	45	Calcareous grassland	Secondary vegetation (indeterminate age)	Direct from publication / author	Light use	Within remnant patch (perhaps at its edge) that is surrounded by other habitats	0.775			9.87069266808	51.4142792417	0	Germany	Western Europe	Europe	0	Western European Broadleaf Forests	Temperate Broadleaf & Mixed Forests	Palearctic		19	Coleoptera,Diptera,Hymenoptera,Lepidoptera
AD1_2007__Meyer	Meyer et al 2007	1	Meyer2007_2005data	AD1_2007__Meyer 1	abundance	individuals	Abundance	TRUE	TRUE	flower visitation observation	minute	Insecta	Class	13	24		AD1_2007__Meyer 1 13	AD1_2007__Meyer 1	AD1_2007__Meyer 1 13	2005-05-05	2005-06-18	day	4.5254832	920	45	Calcareous grassland	Secondary vegetation (indeterminate age)	Direct from publication / author	Light use	Within remnant patch (perhaps at its edge) that is surrounded by other habitats	0.55			9.93794903352	51.4226586084	0	Germany	Western Europe	Europe	0	Western European Broadleaf Forests	Temperate Broadleaf & Mixed Forests	Palearctic		19	Coleoptera,Diptera,Hymenoptera,Lepidoptera
AD1_2007__Meyer	Meyer et al 2007	1	Meyer2007_2005data	AD1_2007__Meyer 1	abundance	individuals	Abundance	TRUE	TRUE	flower visitation observation	minute	Insecta	Class	14	28		AD1_2007__Meyer 1 14	AD1_2007__Meyer 1	AD1_2007__Meyer 1 14	2005-05-05	2005-06-18	day	18.1019328	489	45	Calcareous grassland	Secondary vegetation (indeterminate age)	Direct from publication / author	Light use	Within remnant patch (perhaps at its edge) that is surrounded by other habitats	0.71			9.76935652725	51.4315095038	0	Germany	Western Europe	Europe	0	Western European Broadleaf Forests	Temperate Broadleaf & Mixed Forests	Palearctic		19	Coleoptera,Diptera,Hymenoptera,Lepidoptera
AD1_2007__Meyer	Meyer et al 2007	1	Meyer2007_2005data	AD1_2007__Meyer 1	abundance	individuals	Abundance	TRUE	TRUE	flower visitation observation	minute	Insecta	Class	15	31		AD1_2007__Meyer 1 15	AD1_2007__Meyer 1	AD1_2007__Meyer 1 15	2005-05-05	2005-06-18	day	3.3941124	329	45	Calcareous grassland	Secondary vegetation (indeterminate age)	Direct from publication / author	Light use	Within remnant patch (perhaps at its edge) that is surrounded by other habitats	1.428			9.7760430662	51.5865317555	0	Germany	Western Europe	Europe	0	Western European Broadleaf Forests	Temperate Broadleaf & Mixed Forests	Palearctic		19	Coleoptera,Diptera,Hymenoptera,Lepidoptera
AD1_2007__Meyer	Meyer et al 2007	2	Meyer2007_2000data	AD1_2007__Meyer 2	abundance	individuals	Abundance	TRUE	TRUE	fixed plots/quadrats	minute	Insecta	Class	1	A.Hopfenberg		AD1_2007__Meyer 2 1	AD1_2007__Meyer 2	AD1_2007__Meyer 2 1	2000-05-06	2000-06-24	day	6.2225394	920	45	Calcareous grassland	Secondary vegetation (indeterminate age)	Direct from publication / author	Light use	Within remnant patch (perhaps at its edge) that is surrounded by other habitats	0.55			9.93794903352	51.4226586084	0	Germany	Western Europe	Europe	0	Western European Broadleaf Forests	Temperate Broadleaf & Mixed Forests	Palearctic		9	Hymenoptera,Lepidoptera
AD1_2007__Meyer	Meyer et al 2007	2	Meyer2007_2000data	AD1_2007__Meyer 2	abundance	individuals	Abundance	TRUE	TRUE	fixed plots/quadrats	minute	Insecta	Class	2	Aschenburg		AD1_2007__Meyer 2 2	AD1_2007__Meyer 2	AD1_2007__Meyer 2 2	2000-05-06	2000-06-24	day	5.656854	29400	45	Calcareous grassland	Secondary vegetation (indeterminate age)	Direct from publication / author	Light use	Within remnant patch (perhaps at its edge) that is surrounded by other habitats	1.143			9.84202527866	51.5959276934	0	Germany	Western Europe	Europe	0	Western European Broadleaf Forests	Temperate Broadleaf & Mixed Forests	Palearctic		9	Hymenoptera,Lepidoptera
AD1_2007__Meyer	Meyer et al 2007	2	Meyer2007_2000data	AD1_2007__Meyer 2	abundance	individuals	Abundance	TRUE	TRUE	fixed plots/quadrats	minute	Insecta	Class	3	Dahlenrode		AD1_2007__Meyer 2 3	AD1_2007__Meyer 2	AD1_2007__Meyer 2 3	2000-05-06	2000-06-24	day	17.5362474	437	45	Calcareous grassland	Secondary vegetation (indeterminate age)	Direct from publication / author	Light use	Within remnant patch (perhaps at its edge) that is surrounded by other habitats	0.565			9.8378744142	51.4259609458	0	Germany	Western Europe	Europe	0	Western European Broadleaf Forests	Temperate Broadleaf & Mixed Forests	Palearctic		9	Hymenoptera,Lepidoptera
AD1_2007__Meyer	Meyer et al 2007	2	Meyer2007_2000data	AD1_2007__Meyer 2	abundance	individuals	Abundance	TRUE	TRUE	fixed plots/quadrats	minute	Insecta	Class	4	Emme		AD1_2007__Meyer 2 4	AD1_2007__Meyer 2	AD1_2007__Meyer 2 4	2000-05-06	2000-06-24	day	18.6676182	1326	45	Calcareous grassland	Secondary vegetation (indeterminate age)	Direct from publication / author	Light use	Within remnant patch (perhaps at its edge) that is surrounded by other habitats	0.451			9.84212403121	51.4357818253	0	Germany	Western Europe	Europe	0	Western European Broadleaf Forests	Temperate Broadleaf & Mixed Forests	Palearctic		9	Hymenoptera,Lepidoptera
AD1_2007__Meyer	Meyer et al 2007	2	Meyer2007_2000data	AD1_2007__Meyer 2	abundance	individuals	Abundance	TRUE	TRUE	fixed plots/quadrats	minute	Insecta	Class	5	Hackelberg		AD1_2007__Meyer 2 5	AD1_2007__Meyer 2	AD1_2007__Meyer 2 5	2000-05-06	2000-06-24	day	13.0107642	6338	45	Calcareous grassland	Secondary vegetation (indeterminate age)	Direct from publication / author	Light use	Within remnant patch (perhaps at its edge) that is surrounded by other habitats	0.122			9.77891083372	51.3955374699	0	Germany	Western Europe	Europe	0	Western European Broadleaf Forests	Temperate Broadleaf & Mixed Forests	Palearctic		9	Hymenoptera,Lepidoptera
AD1_2007__Meyer	Meyer et al 2007	2	Meyer2007_2000data	AD1_2007__Meyer 2	abundance	individuals	Abundance	TRUE	TRUE	fixed plots/quadrats	minute	Insecta	Class	6	Kl.Knüll		AD1_2007__Meyer 2 6	AD1_2007__Meyer 2	AD1_2007__Meyer 2 6	2000-05-06	2000-06-24	day	16.4048766	3843	45	Calcareous grassland	Secondary vegetation (indeterminate age)	Direct from publication / author	Light use	Within remnant patch (perhaps at its edge) that is surrounded by other habitats	0.488			9.99499006328	51.4752562079	0	Germany	Western Europe	Europe	0	Western European Broadleaf Forests	Temperate Broadleaf & Mixed Forests	Palearctic		9	Hymenoptera,Lepidoptera
AD1_2007__Meyer	Meyer et al 2007	2	Meyer2007_2000data	AD1_2007__Meyer 2	abundance	individuals	Abundance	TRUE	TRUE	fixed plots/quadrats	minute	Insecta	Class	7	Kuhberg		AD1_2007__Meyer 2 7	AD1_2007__Meyer 2	AD1_2007__Meyer 2 7	2000-05-06	2000-06-24	day	7.3539102	3207	45	Calcareous grassland	Secondary vegetation (indeterminate age)	Direct from publication / author	Light use	Within remnant patch (perhaps at its edge) that is surrounded by other habitats	0.487			9.84575457635	51.5768368259	0	Germany	Western Europe	Europe	0	Western European Broadleaf Forests	Temperate Broadleaf & Mixed Forests	Palearctic		9	Hymenoptera,Lepidoptera
AD1_2007__Meyer	Meyer et al 2007	2	Meyer2007_2000data	AD1_2007__Meyer 2	abundance	individuals	Abundance	TRUE	TRUE	fixed plots/quadrats	minute	Insecta	Class	8	Lengderburg		AD1_2007__Meyer 2 8	AD1_2007__Meyer 2	AD1_2007__Meyer 2 8	2000-05-06	2000-06-24	day	6.7882248	16000	45	Calcareous grassland	Secondary vegetation (indeterminate age)	Direct from publication / author	Light use	Within remnant patch (perhaps at its edge) that is surrounded by other habitats	1.3			10.0150158383	51.5059059371	0	Germany	Western Europe	Europe	0	Western European Broadleaf Forests	Temperate Broadleaf & Mixed Forests	Palearctic		9	Hymenoptera,Lepidoptera
AD1_2007__Meyer	Meyer et al 2007	2	Meyer2007_2000data	AD1_2007__Meyer 2	abundance	individuals	Abundance	TRUE	TRUE	fixed plots/quadrats	minute	Insecta	Class	9	Lieseberg		AD1_2007__Meyer 2 9	AD1_2007__Meyer 2	AD1_2007__Meyer 2 9	2000-05-06	2000-06-24	day	13.5764496	489	45	Calcareous grassland	Secondary vegetation (indeterminate age)	Direct from publication / author	Light use	Within remnant patch (perhaps at its edge) that is surrounded by other habitats	0.71			9.76935652725	51.4315095038	0	Germany	Western Europe	Europe	0	Western European Broadleaf Forests	Temperate Broadleaf & Mixed Forests	Palearctic		9	Hymenoptera,Lepidoptera
AD1_2007__Meyer	Meyer et al 2007	2	Meyer2007_2000data	AD1_2007__Meyer 2	abundance	individuals	Abundance	TRUE	TRUE	fixed plots/quadrats	minute	Insecta	Class	10	Mackenrodt		AD1_2007__Meyer 2 10	AD1_2007__Meyer 2	AD1_2007__Meyer 2 10	2000-05-06	2000-06-24	day	10.7480226	19440	45	Calcareous grassland	Secondary vegetation (indeterminate age)	Direct from publication / author	Light use	Within remnant patch (perhaps at its edge) that is surrounded by other habitats	0.663			9.79252015878	51.4488375533	0	Germany	Western Europe	Europe	0	Western European Broadleaf Forests	Temperate Broadleaf & Mixed Forests	Palearctic		9	Hymenoptera,Lepidoptera
AD1_2007__Meyer	Meyer et al 2007	2	Meyer2007_2000data	AD1_2007__Meyer 2	abundance	individuals	Abundance	TRUE	TRUE	fixed plots/quadrats	minute	Insecta	Class	11	Mühlenberg		AD1_2007__Meyer 2 11	AD1_2007__Meyer 2	AD1_2007__Meyer 2 11	2000-05-06	2000-06-24	day	6.2225394	51395	45	Calcareous grassland	Secondary vegetation (indeterminate age)	Direct from publication / author	Light use	Within remnant patch (perhaps at its edge) that is surrounded by other habitats	0.123			9.76198723609	51.5389683557	0	Germany	Western Europe	Europe	0	Western European Broadleaf Forests	Temperate Broadleaf & Mixed Forests	Palearctic		9	Hymenoptera,Lepidoptera
AD1_2007__Meyer	Meyer et al 2007	2	Meyer2007_2000data	AD1_2007__Meyer 2	abundance	individuals	Abundance	TRUE	TRUE	fixed plots/quadrats	minute	Insecta	Class	12	Stapelberg		AD1_2007__Meyer 2 12	AD1_2007__Meyer 2	AD1_2007__Meyer 2 12	2000-05-06	2000-06-24	day	7.3539102	329	45	Calcareous grassland	Secondary vegetation (indeterminate age)	Direct from publication / author	Light use	Within remnant patch (perhaps at its edge) that is surrounded by other habitats	1.428			9.7760430662	51.5865317555	0	Germany	Western Europe	Europe	0	Western European Broadleaf Forests	Temperate Broadleaf & Mixed Forests	Palearctic		9	Hymenoptera,Lepidoptera
AD1_2007__Meyer	Meyer et al 2007	2	Meyer2007_2000data	AD1_2007__Meyer 2	abundance	individuals	Abundance	TRUE	TRUE	fixed plots/quadrats	minute	Insecta	Class	13	Tiefetal		AD1_2007__Meyer 2 13	AD1_2007__Meyer 2	AD1_2007__Meyer 2 13	2000-05-06	2000-06-24	day	2.828427	12600	45	Calcareous grassland	Secondary vegetation (indeterminate age)	Direct from publication / author	Light use	Within remnant patch (perhaps at its edge) that is surrounded by other habitats	0.774			9.84132503786	51.447859049	0	Germany	Western Europe	Europe	0	Western European Broadleaf Forests	Temperate Broadleaf & Mixed Forests	Palearctic		9	Hymenoptera,Lepidoptera
AD1_2007__Meyer	Meyer et al 2007	2	Meyer2007_2000data	AD1_2007__Meyer 2	abundance	individuals	Abundance	TRUE	TRUE	fixed plots/quadrats	minute	Insecta	Class	14	w.Lindenberg		AD1_2007__Meyer 2 14	AD1_2007__Meyer 2	AD1_2007__Meyer 2 14	2000-05-06	2000-06-24	day	1.1313708	314	45	Calcareous grassland	Secondary vegetation (indeterminate age)	Direct from publication / author	Light use	Within remnant patch (perhaps at its edge) that is surrounded by other habitats	0.325			9.79212593489	51.602000769	0	Germany	Western Europe	Europe	0	Western European Broadleaf Forests	Temperate Broadleaf & Mixed Forests	Palearctic		9	Hymenoptera,Lepidoptera
AD1_2007__Meyer	Meyer et al 2007	2	Meyer2007_2000data	AD1_2007__Meyer 2	abundance	individuals	Abundance	TRUE	TRUE	fixed plots/quadrats	minute	Insecta	Class	15	Weinberg		AD1_2007__Meyer 2 15	AD1_2007__Meyer 2	AD1_2007__Meyer 2 15	2000-05-06	2000-06-24	day	13.0107642	2444	45	Calcareous grassland	Secondary vegetation (indeterminate age)	Direct from publication / author	Light use	Within remnant patch (perhaps at its edge) that is surrounded by other habitats	0.17			9.7612937102	51.4058192887	0	Germany	Western Europe	Europe	0	Western European Broadleaf Forests	Temperate Broadleaf & Mixed Forests	Palearctic		9	Hymenoptera,Lepidoptera
AD1_2007__Winfree	Winfree et al 2007	1	Winfree2007_abundance	AD1_2007__Winfree 1	abundance	individuals	Abundance	TRUE	TRUE	line/belt transects	hour	Apidae	Family	1	Anderson Ave.		AD1_2007__Winfree 1 1	AD1_2007__Winfree 1	AD1_2007__Winfree 1 1	2003-04-14	2003-08-14	day			10		Urban	Google maps	Intense use	Part of the matrix surrounding remnant patches				-74.8141	39.6385	0	United States	North America	Americas	0	North Atlantic Coast	Temperate Broadleaf & Mixed Forests	Nearctic		1	Hymenoptera
AD1_2007__Winfree	Winfree et al 2007	1	Winfree2007_abundance	AD1_2007__Winfree 1	abundance	individuals	Abundance	TRUE	TRUE	line/belt transects	hour	Apidae	Family	2	Ashton		AD1_2007__Winfree 1 2	AD1_2007__Winfree 1	AD1_2007__Winfree 1 2	2003-04-14	2003-08-14	day			10		Urban	Google maps	Light use	Part of the matrix surrounding remnant patches				-74.58686	39.97018	0	United States	North America	Americas	0	North Atlantic Coast	Temperate Broadleaf & Mixed Forests	Nearctic		1	Hymenoptera
AD1_2007__Winfree	Winfree et al 2007	1	Winfree2007_abundance	AD1_2007__Winfree 1	abundance	individuals	Abundance	TRUE	TRUE	line/belt transects	hour	Apidae	Family	3	Bedford Rd		AD1_2007__Winfree 1 3	AD1_2007__Winfree 1	AD1_2007__Winfree 1 3	2003-04-14	2003-08-14	day			10		Primary vegetation	Google maps	Light use	Within remnant patch (perhaps at its edge) that is surrounded by other habitats				-74.56954	39.97742	0	United States	North America	Americas	0	North Atlantic Coast	Temperate Broadleaf & Mixed Forests	Nearctic		1	Hymenoptera
AD1_2007__Winfree	Winfree et al 2007	1	Winfree2007_abundance	AD1_2007__Winfree 1	abundance	individuals	Abundance	TRUE	TRUE	line/belt transects	hour	Apidae	Family	4	Burnt Mill Rd north		AD1_2007__Winfree 1 4	AD1_2007__Winfree 1	AD1_2007__Winfree 1 4	2003-04-14	2003-08-14	day			10		Primary vegetation	Google maps	Minimal use	Within remnant patch (perhaps at its edge) that is surrounded by other habitats				-74.83702	39.74299	0	United States	North America	Americas	0	North Atlantic Coast	Temperate Broadleaf & Mixed Forests	Nearctic		1	Hymenoptera
AD1_2007__Winfree	Winfree et al 2007	1	Winfree2007_abundance	AD1_2007__Winfree 1	abundance	individuals	Abundance	TRUE	TRUE	line/belt transects	hour	Apidae	Family	5	Burnt Mill Rd south		AD1_2007__Winfree 1 5	AD1_2007__Winfree 1	AD1_2007__Winfree 1 5	2003-04-14	2003-08-14	day			10		Primary vegetation	Google maps	Minimal use	Cannot decide				-74.82397	39.73462	0	United States	North America	Americas	0	North Atlantic Coast	Temperate Broadleaf & Mixed Forests	Nearctic		1	Hymenoptera
AD1_2007__Winfree	Winfree et al 2007	1	Winfree2007_abundance	AD1_2007__Winfree 1	abundance	individuals	Abundance	TRUE	TRUE	line/belt transects	hour	Apidae	Family	6	Buttersworth Bogs Rd		AD1_2007__Winfree 1 6	AD1_2007__Winfree 1	AD1_2007__Winfree 1 6	2003-04-14	2003-08-14	day			10		Primary vegetation	Google maps	Light use	Within remnant patch (perhaps at its edge) that is surrounded by other habitats				-74.68248	39.84177	0	United States	North America	Americas	0	North Atlantic Coast	Temperate Broadleaf & Mixed Forests	Nearctic		1	Hymenoptera
AD1_2007__Winfree	Winfree et al 2007	1	Winfree2007_abundance	AD1_2007__Winfree 1	abundance	individuals	Abundance	TRUE	TRUE	line/belt transects	hour	Apidae	Family	7	Conte Farms		AD1_2007__Winfree 1 7	AD1_2007__Winfree 1	AD1_2007__Winfree 1 7	2003-04-14	2003-08-14	day			10		Cropland	Google maps	Cannot decide	Cannot decide				-74.71041	39.83177	0	United States	North America	Americas	0	North Atlantic Coast	Temperate Broadleaf & Mixed Forests	Nearctic		1	Hymenoptera
AD1_2007__Winfree	Winfree et al 2007	1	Winfree2007_abundance	AD1_2007__Winfree 1	abundance	individuals	Abundance	TRUE	TRUE	line/belt transects	hour	Apidae	Family	8	Cowpath Rd		AD1_2007__Winfree 1 8	AD1_2007__Winfree 1	AD1_2007__Winfree 1 8	2003-04-14	2003-08-14	day			10		Primary vegetation	Google maps	Light use	Within remnant patch (perhaps at its edge) that is surrounded by other habitats				-74.82138	39.84981	0	United States	North America	Americas	0	North Atlantic Coast	Temperate Broadleaf & Mixed Forests	Nearctic		1	Hymenoptera
AD1_2007__Winfree	Winfree et al 2007	1	Winfree2007_abundance	AD1_2007__Winfree 1	abundance	individuals	Abundance	TRUE	TRUE	line/belt transects	hour	Apidae	Family	9	Elm		AD1_2007__Winfree 1 9	AD1_2007__Winfree 1	AD1_2007__Winfree 1 9	2003-04-14	2003-08-14	day			10		Primary vegetation	Google maps	Light use	Cannot decide				-74.55072	39.98476	0	United States	North America	Americas	0	North Atlantic Coast	Temperate Broadleaf & Mixed Forests	Nearctic		1	Hymenoptera
AD1_2007__Winfree	Winfree et al 2007	1	Winfree2007_abundance	AD1_2007__Winfree 1	abundance	individuals	Abundance	TRUE	TRUE	line/belt transects	hour	Apidae	Family	10	Flittertown Rd.		AD1_2007__Winfree 1 10	AD1_2007__Winfree 1	AD1_2007__Winfree 1 10	2003-04-14	2003-08-14	day			10		Primary vegetation	Google maps	Light use	Within remnant patch (perhaps at its edge) that is surrounded by other habitats				-74.82993	39.6598	0	United States	North America	Americas	0	North Atlantic Coast	Temperate Broadleaf & Mixed Forests	Nearctic		1	Hymenoptera
AD1_2007__Winfree	Winfree et al 2007	1	Winfree2007_abundance	AD1_2007__Winfree 1	abundance	individuals	Abundance	TRUE	TRUE	line/belt transects	hour	Apidae	Family	11	Florida Trl		AD1_2007__Winfree 1 11	AD1_2007__Winfree 1	AD1_2007__Winfree 1 11	2003-04-14	2003-08-14	day			10		Urban	Google maps	Minimal use	Cannot decide				-74.56837	39.91778	0	United States	North America	Americas	0	North Atlantic Coast	Temperate Broadleaf & Mixed Forests	Nearctic		1	Hymenoptera
AD1_2007__Winfree	Winfree et al 2007	1	Winfree2007_abundance	AD1_2007__Winfree 1	abundance	individuals	Abundance	TRUE	TRUE	line/belt transects	hour	Apidae	Family	12	Forest Rd.		AD1_2007__Winfree 1 12	AD1_2007__Winfree 1	AD1_2007__Winfree 1 12	2003-04-14	2003-08-14	day			10		Primary vegetation	Google maps	Minimal use	Within unfragmented habitat but at or near its edge				-74.53156	39.90887	0	United States	North America	Americas	0	North Atlantic Coast	Temperate Broadleaf & Mixed Forests	Nearctic		1	Hymenoptera
AD1_2007__Winfree	Winfree et al 2007	1	Winfree2007_abundance	AD1_2007__Winfree 1	abundance	individuals	Abundance	TRUE	TRUE	line/belt transects	hour	Apidae	Family	13	Glossy Sprung Rd		AD1_2007__Winfree 1 13	AD1_2007__Winfree 1	AD1_2007__Winfree 1 13	2003-04-14	2003-08-14	day			10		Primary vegetation	Google maps	Minimal use	Within unfragmented habitat but at or near its edge				-74.66954	39.78423	0	United States	North America	Americas	0	North Atlantic Coast	Temperate Broadleaf & Mixed Forests	Nearctic		1	Hymenoptera
AD1_2007__Winfree	Winfree et al 2007	1	Winfree2007_abundance	AD1_2007__Winfree 1	abundance	individuals	Abundance	TRUE	TRUE	line/belt transects	hour	Apidae	Family	14	Grape St.		AD1_2007__Winfree 1 14	AD1_2007__Winfree 1	AD1_2007__Winfree 1 14	2003-04-14	2003-08-14	day			10		Urban	Google maps	Light use	Part of the matrix surrounding remnant patches				-74.7919	39.64144	0	United States	North America	Americas	0	North Atlantic Coast	Temperate Broadleaf & Mixed Forests	Nearctic		1	Hymenoptera
AD1_2007__Winfree	Winfree et al 2007	1	Winfree2007_abundance	AD1_2007__Winfree 1	abundance	individuals	Abundance	TRUE	TRUE	line/belt transects	hour	Apidae	Family	15	Green Farm		AD1_2007__Winfree 1 15	AD1_2007__Winfree 1	AD1_2007__Winfree 1 15	2003-04-14	2003-08-14	day			10		Cropland	Google maps	Cannot decide	Representative part of a fragmented landscape				-74.82323	39.62807	0	United States	North America	Americas	0	North Atlantic Coast	Temperate Broadleaf & Mixed Forests	Nearctic		1	Hymenoptera
AD1_2007__Winfree	Winfree et al 2007	1	Winfree2007_abundance	AD1_2007__Winfree 1	abundance	individuals	Abundance	TRUE	TRUE	line/belt transects	hour	Apidae	Family	16	Homestead Farm		AD1_2007__Winfree 1 16	AD1_2007__Winfree 1	AD1_2007__Winfree 1 16	2003-04-14	2003-08-14	day			10		Cropland	Google maps	Cannot decide	Part of the matrix surrounding remnant patches				-74.76373	39.59693	0	United States	North America	Americas	0	North Atlantic Coast	Temperate Broadleaf & Mixed Forests	Nearctic		1	Hymenoptera
AD1_2007__Winfree	Winfree et al 2007	1	Winfree2007_abundance	AD1_2007__Winfree 1	abundance	individuals	Abundance	TRUE	TRUE	line/belt transects	hour	Apidae	Family	17	Inskip Rd		AD1_2007__Winfree 1 17	AD1_2007__Winfree 1	AD1_2007__Winfree 1 17	2003-04-14	2003-08-14	day			10		Primary vegetation	Google maps	Minimal use	Within unfragmented habitat but at or near its edge				-74.89248	39.63878	0	United States	North America	Americas	0	North Atlantic Coast	Temperate Broadleaf & Mixed Forests	Nearctic		1	Hymenoptera
AD1_2007__Winfree	Winfree et al 2007	1	Winfree2007_abundance	AD1_2007__Winfree 1	abundance	individuals	Abundance	TRUE	TRUE	line/belt transects	hour	Apidae	Family	18	Locust Ave.		AD1_2007__Winfree 1 18	AD1_2007__Winfree 1	AD1_2007__Winfree 1 18	2003-04-14	2003-08-14	day			10		Primary vegetation	Google maps	Cannot decide	Within unfragmented habitat but at or near its edge				-74.80246	39.7814	0	United States	North America	Americas	0	North Atlantic Coast	Temperate Broadleaf & Mixed Forests	Nearctic		1	Hymenoptera
AD1_2007__Winfree	Winfree et al 2007	1	Winfree2007_abundance	AD1_2007__Winfree 1	abundance	individuals	Abundance	TRUE	TRUE	line/belt transects	hour	Apidae	Family	19	Lucca Farms		AD1_2007__Winfree 1 19	AD1_2007__Winfree 1	AD1_2007__Winfree 1 19	2003-04-14	2003-08-14	day			10		Cropland	Google maps	Cannot decide	Representative part of a fragmented landscape				-74.797002	39.666061	0	United States	North America	Americas	0	North Atlantic Coast	Temperate Broadleaf & Mixed Forests	Nearctic		1	Hymenoptera
AD1_2007__Winfree	Winfree et al 2007	1	Winfree2007_abundance	AD1_2007__Winfree 1	abundance	individuals	Abundance	TRUE	TRUE	line/belt transects	hour	Apidae	Family	20	Millstone Rd.		AD1_2007__Winfree 1 20	AD1_2007__Winfree 1	AD1_2007__Winfree 1 20	2003-04-14	2003-08-14	day			10		Urban	Google maps	Light use	Part of the matrix surrounding remnant patches				-74.76121	39.8207	0	United States	North America	Americas	0	North Atlantic Coast	Temperate Broadleaf & Mixed Forests	Nearctic		1	Hymenoptera
AD1_2007__Winfree	Winfree et al 2007	1	Winfree2007_abundance	AD1_2007__Winfree 1	abundance	individuals	Abundance	TRUE	TRUE	line/belt transects	hour	Apidae	Family	21	off 206		AD1_2007__Winfree 1 21	AD1_2007__Winfree 1	AD1_2007__Winfree 1 21	2003-04-14	2003-08-14	day			10		Primary vegetation	Google maps	Minimal use	Within unfragmented habitat but at or near its edge				-74.76746	39.68968	0	United States	North America	Americas	0	North Atlantic Coast	Temperate Broadleaf & Mixed Forests	Nearctic		1	Hymenoptera
AD1_2007__Winfree	Winfree et al 2007	1	Winfree2007_abundance	AD1_2007__Winfree 1	abundance	individuals	Abundance	TRUE	TRUE	line/belt transects	hour	Apidae	Family	22	off 530		AD1_2007__Winfree 1 22	AD1_2007__Winfree 1	AD1_2007__Winfree 1 22	2003-04-14	2003-08-14	day			10		Primary vegetation	Google maps	Light use	Within remnant patch (perhaps at its edge) that is surrounded by other habitats				-74.49884	39.95009	0	United States	North America	Americas	0	North Atlantic Coast	Temperate Broadleaf & Mixed Forests	Nearctic		1	Hymenoptera
AD1_2007__Winfree	Winfree et al 2007	1	Winfree2007_abundance	AD1_2007__Winfree 1	abundance	individuals	Abundance	TRUE	TRUE	line/belt transects	hour	Apidae	Family	23	off Atsion		AD1_2007__Winfree 1 23	AD1_2007__Winfree 1	AD1_2007__Winfree 1 23	2003-04-14	2003-08-14	day			10		Primary vegetation	Google maps	Minimal use	Within unfragmented habitat but at or near its edge				-74.77632	39.77543	0	United States	North America	Americas	0	North Atlantic Coast	Temperate Broadleaf & Mixed Forests	Nearctic		1	Hymenoptera
AD1_2007__Winfree	Winfree et al 2007	1	Winfree2007_abundance	AD1_2007__Winfree 1	abundance	individuals	Abundance	TRUE	TRUE	line/belt transects	hour	Apidae	Family	24	off Jackson Rd		AD1_2007__Winfree 1 24	AD1_2007__Winfree 1	AD1_2007__Winfree 1 24	2003-04-14	2003-08-14	day			10		Primary vegetation	Google maps	Minimal use	Within unfragmented habitat but at or near its edge				-74.84072	39.81929	0	United States	North America	Americas	0	North Atlantic Coast	Temperate Broadleaf & Mixed Forests	Nearctic		1	Hymenoptera
AD1_2007__Winfree	Winfree et al 2007	1	Winfree2007_abundance	AD1_2007__Winfree 1	abundance	individuals	Abundance	TRUE	TRUE	line/belt transects	hour	Apidae	Family	25	off Moss Mill		AD1_2007__Winfree 1 25	AD1_2007__Winfree 1	AD1_2007__Winfree 1 25	2003-04-14	2003-08-14	day			10		Primary vegetation	Google maps	Minimal use	Within unfragmented habitat but at or near its edge				-74.74925	39.60612	0	United States	North America	Americas	0	North Atlantic Coast	Temperate Broadleaf & Mixed Forests	Nearctic		1	Hymenoptera
AD1_2007__Winfree	Winfree et al 2007	1	Winfree2007_abundance	AD1_2007__Winfree 1	abundance	individuals	Abundance	TRUE	TRUE	line/belt transects	hour	Apidae	Family	26	off Mt Misery		AD1_2007__Winfree 1 26	AD1_2007__Winfree 1	AD1_2007__Winfree 1 26	2003-04-14	2003-08-14	day			10		Primary vegetation	Google maps	Minimal use	Within unfragmented habitat but at or near its edge				-74.58017	39.93368	0	United States	North America	Americas	0	North Atlantic Coast	Temperate Broadleaf & Mixed Forests	Nearctic		1	Hymenoptera
AD1_2007__Winfree	Winfree et al 2007	1	Winfree2007_abundance	AD1_2007__Winfree 1	abundance	individuals	Abundance	TRUE	TRUE	line/belt transects	hour	Apidae	Family	27	off Quaker Bridge Rd		AD1_2007__Winfree 1 27	AD1_2007__Winfree 1	AD1_2007__Winfree 1 27	2003-04-14	2003-08-14	day			10		Primary vegetation	Google maps	Minimal use	Within unfragmented habitat but at or near its edge				-74.70944	39.7353	0	United States	North America	Americas	0	North Atlantic Coast	Temperate Broadleaf & Mixed Forests	Nearctic		1	Hymenoptera
AD1_2007__Winfree	Winfree et al 2007	1	Winfree2007_abundance	AD1_2007__Winfree 1	abundance	individuals	Abundance	TRUE	TRUE	line/belt transects	hour	Apidae	Family	28	Old School House Rd		AD1_2007__Winfree 1 28	AD1_2007__Winfree 1	AD1_2007__Winfree 1 28	2003-04-14	2003-08-14	day			10		Cropland	Google maps	Cannot decide	Representative part of a fragmented landscape				-74.7533	39.80443	0	United States	North America	Americas	0	North Atlantic Coast	Temperate Broadleaf & Mixed Forests	Nearctic		1	Hymenoptera
AD1_2007__Winfree	Winfree et al 2007	1	Winfree2007_abundance	AD1_2007__Winfree 1	abundance	individuals	Abundance	TRUE	TRUE	line/belt transects	hour	Apidae	Family	29	Olsen School		AD1_2007__Winfree 1 29	AD1_2007__Winfree 1	AD1_2007__Winfree 1 29	2003-04-14	2003-08-14	day			10		Primary vegetation	Google maps	Light use	Within remnant patch (perhaps at its edge) that is surrounded by other habitats				-74.70463	39.8474	0	United States	North America	Americas	0	North Atlantic Coast	Temperate Broadleaf & Mixed Forests	Nearctic		1	Hymenoptera
AD1_2007__Winfree	Winfree et al 2007	1	Winfree2007_abundance	AD1_2007__Winfree 1	abundance	individuals	Abundance	TRUE	TRUE	line/belt transects	hour	Apidae	Family	30	Seneca Trail		AD1_2007__Winfree 1 30	AD1_2007__Winfree 1	AD1_2007__Winfree 1 30	2003-04-14	2003-08-14	day			10		Primary vegetation	Google maps	Light use	Within unfragmented habitat but at or near its edge				-74.53922	39.94114	0	United States	North America	Americas	0	North Atlantic Coast	Temperate Broadleaf & Mixed Forests	Nearctic		1	Hymenoptera
AD1_2007__Winfree	Winfree et al 2007	1	Winfree2007_abundance	AD1_2007__Winfree 1	abundance	individuals	Abundance	TRUE	TRUE	line/belt transects	hour	Apidae	Family	31	Shamong Field		AD1_2007__Winfree 1 31	AD1_2007__Winfree 1	AD1_2007__Winfree 1 31	2003-04-14	2003-08-14	day			10		Primary vegetation	Google maps	Light use	Within remnant patch (perhaps at its edge) that is surrounded by other habitats				-74.792238	39.820001	0	United States	North America	Americas	0	North Atlantic Coast	Temperate Broadleaf & Mixed Forests	Nearctic		1	Hymenoptera
AD1_2007__Winfree	Winfree et al 2007	1	Winfree2007_abundance	AD1_2007__Winfree 1	abundance	individuals	Abundance	TRUE	TRUE	line/belt transects	hour	Apidae	Family	32	Sheep Pen Hill Rd.		AD1_2007__Winfree 1 32	AD1_2007__Winfree 1	AD1_2007__Winfree 1 32	2003-04-14	2003-08-14	day			10		Cropland	Google maps	Cannot decide	Part of the matrix surrounding remnant patches				-74.63833	39.93061	0	United States	North America	Americas	0	North Atlantic Coast	Temperate Broadleaf & Mixed Forests	Nearctic		1	Hymenoptera
AD1_2007__Winfree	Winfree et al 2007	1	Winfree2007_abundance	AD1_2007__Winfree 1	abundance	individuals	Abundance	TRUE	TRUE	line/belt transects	hour	Apidae	Family	33	Sixth and North		AD1_2007__Winfree 1 33	AD1_2007__Winfree 1	AD1_2007__Winfree 1 33	2003-04-14	2003-08-14	day			10		Urban	Google maps	Light use	Part of the matrix surrounding remnant patches				-74.88151	39.68956	0	United States	North America	Americas	0	North Atlantic Coast	Temperate Broadleaf & Mixed Forests	Nearctic		1	Hymenoptera
AD1_2007__Winfree	Winfree et al 2007	1	Winfree2007_abundance	AD1_2007__Winfree 1	abundance	individuals	Abundance	TRUE	TRUE	line/belt transects	hour	Apidae	Family	34	South Grand		AD1_2007__Winfree 1 34	AD1_2007__Winfree 1	AD1_2007__Winfree 1 34	2003-04-14	2003-08-14	day			10		Primary vegetation	Google maps	Light use	Within remnant patch (perhaps at its edge) that is surrounded by other habitats				-74.7967	39.62461	0	United States	North America	Americas	0	North Atlantic Coast	Temperate Broadleaf & Mixed Forests	Nearctic		1	Hymenoptera
AD1_2007__Winfree	Winfree et al 2007	1	Winfree2007_abundance	AD1_2007__Winfree 1	abundance	individuals	Abundance	TRUE	TRUE	line/belt transects	hour	Apidae	Family	35	Strafford Ct.		AD1_2007__Winfree 1 35	AD1_2007__Winfree 1	AD1_2007__Winfree 1 35	2003-04-14	2003-08-14	day			10		Primary vegetation	Google maps	Intense use	Representative part of a fragmented landscape				-74.78793	39.84288	0	United States	North America	Americas	0	North Atlantic Coast	Temperate Broadleaf & Mixed Forests	Nearctic		1	Hymenoptera
AD1_2007__Winfree	Winfree et al 2007	1	Winfree2007_abundance	AD1_2007__Winfree 1	abundance	individuals	Abundance	TRUE	TRUE	line/belt transects	hour	Apidae	Family	36	Summer Ave.		AD1_2007__Winfree 1 36	AD1_2007__Winfree 1	AD1_2007__Winfree 1 36	2003-04-14	2003-08-14	day			10		Urban	Google maps	Intense use	Part of the matrix surrounding remnant patches				-74.88892	39.71466	0	United States	North America	Americas	0	North Atlantic Coast	Temperate Broadleaf & Mixed Forests	Nearctic		1	Hymenoptera
AD1_2007__Winfree	Winfree et al 2007	1	Winfree2007_abundance	AD1_2007__Winfree 1	abundance	individuals	Abundance	TRUE	TRUE	line/belt transects	hour	Apidae	Family	37	Upper Mill Rd west		AD1_2007__Winfree 1 37	AD1_2007__Winfree 1	AD1_2007__Winfree 1 37	2003-04-14	2003-08-14	day			10		Primary vegetation	Google maps	Minimal use	Within unfragmented habitat but at or near its edge				-74.60178	39.90927	0	United States	North America	Americas	0	North Atlantic Coast	Temperate Broadleaf & Mixed Forests	Nearctic		1	Hymenoptera
AD1_2007__Winfree	Winfree et al 2007	1	Winfree2007_abundance	AD1_2007__Winfree 1	abundance	individuals	Abundance	TRUE	TRUE	line/belt transects	hour	Apidae	Family	38	Walker		AD1_2007__Winfree 1 38	AD1_2007__Winfree 1	AD1_2007__Winfree 1 38	2003-04-14	2003-08-14	day			10		Primary vegetation	Google maps	Light use	Within remnant patch (perhaps at its edge) that is surrounded by other habitats				-74.80405	39.68315	0	United States	North America	Americas	0	North Atlantic Coast	Temperate Broadleaf & Mixed Forests	Nearctic		1	Hymenoptera
AD1_2007__Winfree	Winfree et al 2007	1	Winfree2007_abundance	AD1_2007__Winfree 1	abundance	individuals	Abundance	TRUE	TRUE	line/belt transects	hour	Apidae	Family	39	Whitesbog Rd		AD1_2007__Winfree 1 39	AD1_2007__Winfree 1	AD1_2007__Winfree 1 39	2003-04-14	2003-08-14	day			10		Primary vegetation	Google maps	Intense use	Within remnant patch (perhaps at its edge) that is surrounded by other habitats				-74.51152	39.96429	0	United States	North America	Americas	0	North Atlantic Coast	Temperate Broadleaf & Mixed Forests	Nearctic		1	Hymenoptera
AD1_2007__Winfree	Winfree et al 2007	1	Winfree2007_abundance	AD1_2007__Winfree 1	abundance	individuals	Abundance	TRUE	TRUE	line/belt transects	hour	Apidae	Family	40	Worrell Rd		AD1_2007__Winfree 1 40	AD1_2007__Winfree 1	AD1_2007__Winfree 1 40	2003-04-14	2003-08-14	day			10		Primary vegetation	Google maps	Light use	Within remnant patch (perhaps at its edge) that is surrounded by other habitats				-74.72514	39.85444	0	United States	North America	Americas	0	North Atlantic Coast	Temperate Broadleaf & Mixed Forests	Nearctic		1	Hymenoptera
AD1_2007__Winfree	Winfree et al 2007	2	Winfree2007_SR	AD1_2007__Winfree 2	species richness	number of species	Species richness	FALSE	FALSE	line/belt transects	hour	Apidae	Family	1	Anderson Ave.		AD1_2007__Winfree 2 1	AD1_2007__Winfree 2	AD1_2007__Winfree 2 1	2003-04-14	2003-08-14	day			10		Urban	Google maps	Intense use	Cannot decide				-74.8141	39.6385	0	United States	North America	Americas	0	North Atlantic Coast	Temperate Broadleaf & Mixed Forests	Nearctic		1	Hymenoptera
AD1_2007__Winfree	Winfree et al 2007	2	Winfree2007_SR	AD1_2007__Winfree 2	species richness	number of species	Species richness	FALSE	FALSE	line/belt transects	hour	Apidae	Family	2	Ashton		AD1_2007__Winfree 2 2	AD1_2007__Winfree 2	AD1_2007__Winfree 2 2	2003-04-14	2003-08-14	day			10		Urban	Google maps	Light use	Cannot decide				-74.58686	39.97018	0	United States	North America	Americas	0	North Atlantic Coast	Temperate Broadleaf & Mixed Forests	Nearctic		1	Hymenoptera
AD1_2007__Winfree	Winfree et al 2007	2	Winfree2007_SR	AD1_2007__Winfree 2	species richness	number of species	Species richness	FALSE	FALSE	line/belt transects	hour	Apidae	Family	3	Bedford Rd		AD1_2007__Winfree 2 3	AD1_2007__Winfree 2	AD1_2007__Winfree 2 3	2003-04-14	2003-08-14	day			10		Primary vegetation	Google maps	Light use	Cannot decide				-74.56954	39.97742	0	United States	North America	Americas	0	North Atlantic Coast	Temperate Broadleaf & Mixed Forests	Nearctic		1	Hymenoptera
AD1_2007__Winfree	Winfree et al 2007	2	Winfree2007_SR	AD1_2007__Winfree 2	species richness	number of species	Species richness	FALSE	FALSE	line/belt transects	hour	Apidae	Family	4	Burnt Mill Rd north		AD1_2007__Winfree 2 4	AD1_2007__Winfree 2	AD1_2007__Winfree 2 4	2003-04-14	2003-08-14	day			10		Primary vegetation	Google maps	Minimal use	Cannot decide				-74.83702	39.74299	0	United States	North America	Americas	0	North Atlantic Coast	Temperate Broadleaf & Mixed Forests	Nearctic		1	Hymenoptera
AD1_2007__Winfree	Winfree et al 2007	2	Winfree2007_SR	AD1_2007__Winfree 2	species richness	number of species	Species richness	FALSE	FALSE	line/belt transects	hour	Apidae	Family	5	Burnt Mill Rd south		AD1_2007__Winfree 2 5	AD1_2007__Winfree 2	AD1_2007__Winfree 2 5	2003-04-14	2003-08-14	day			10		Primary vegetation	Google maps	Minimal use	Cannot decide				-74.82397	39.73462	0	United States	North America	Americas	0	North Atlantic Coast	Temperate Broadleaf & Mixed Forests	Nearctic		1	Hymenoptera
AD1_2007__Winfree	Winfree et al 2007	2	Winfree2007_SR	AD1_2007__Winfree 2	species richness	number of species	Species richness	FALSE	FALSE	line/belt transects	hour	Apidae	Family	6	Buttersworth Bogs Rd		AD1_2007__Winfree 2 6	AD1_2007__Winfree 2	AD1_2007__Winfree 2 6	2003-04-14	2003-08-14	day			10		Primary vegetation	Google maps	Light use	Cannot decide				-74.68248	39.84177	0	United States	North America	Americas	0	North Atlantic Coast	Temperate Broadleaf & Mixed Forests	Nearctic		1	Hymenoptera
AD1_2007__Winfree	Winfree et al 2007	2	Winfree2007_SR	AD1_2007__Winfree 2	species richness	number of species	Species richness	FALSE	FALSE	line/belt transects	hour	Apidae	Family	7	Conte Farms		AD1_2007__Winfree 2 7	AD1_2007__Winfree 2	AD1_2007__Winfree 2 7	2003-04-14	2003-08-14	day			10		Cropland	Google maps	Cannot decide	Cannot decide				-74.71041	39.83177	0	United States	North America	Americas	0	North Atlantic Coast	Temperate Broadleaf & Mixed Forests	Nearctic		1	Hymenoptera
AD1_2007__Winfree	Winfree et al 2007	2	Winfree2007_SR	AD1_2007__Winfree 2	species richness	number of species	Species richness	FALSE	FALSE	line/belt transects	hour	Apidae	Family	8	Cowpath Rd		AD1_2007__Winfree 2 8	AD1_2007__Winfree 2	AD1_2007__Winfree 2 8	2003-04-14	2003-08-14	day			10		Primary vegetation	Google maps	Light use	Cannot decide				-74.82138	39.84981	0	United States	North America	Americas	0	North Atlantic Coast	Temperate Broadleaf & Mixed Forests	Nearctic		1	Hymenoptera
AD1_2007__Winfree	Winfree et al 2007	2	Winfree2007_SR	AD1_2007__Winfree 2	species richness	number of species	Species richness	FALSE	FALSE	line/belt transects	hour	Apidae	Family	9	Elm		AD1_2007__Winfree 2 9	AD1_2007__Winfree 2	AD1_2007__Winfree 2 9	2003-04-14	2003-08-14	day			10		Primary vegetation	Google maps	Light use	Cannot decide				-74.55072	39.98476	0	United States	North America	Americas	0	North Atlantic Coast	Temperate Broadleaf & Mixed Forests	Nearctic		1	Hymenoptera
AD1_2007__Winfree	Winfree et al 2007	2	Winfree2007_SR	AD1_2007__Winfree 2	species richness	number of species	Species richness	FALSE	FALSE	line/belt transects	hour	Apidae	Family	10	Flittertown Rd.		AD1_2007__Winfree 2 10	AD1_2007__Winfree 2	AD1_2007__Winfree 2 10	2003-04-14	2003-08-14	day			10		Primary vegetation	Google maps	Light use	Cannot decide				-74.82993	39.6598	0	United States	North America	Americas	0	North Atlantic Coast	Temperate Broadleaf & Mixed Forests	Nearctic		1	Hymenoptera
AD1_2007__Winfree	Winfree et al 2007	2	Winfree2007_SR	AD1_2007__Winfree 2	species richness	number of species	Species richness	FALSE	FALSE	line/belt transects	hour	Apidae	Family	11	Florida Trl		AD1_2007__Winfree 2 11	AD1_2007__Winfree 2	AD1_2007__Winfree 2 11	2003-04-14	2003-08-14	day			10		Urban	Google maps	Minimal use	Cannot decide				-74.56837	39.91778	0	United States	North America	Americas	0	North Atlantic Coast	Temperate Broadleaf & Mixed Forests	Nearctic		1	Hymenoptera
AD1_2007__Winfree	Winfree et al 2007	2	Winfree2007_SR	AD1_2007__Winfree 2	species richness	number of species	Species richness	FALSE	FALSE	line/belt transects	hour	Apidae	Family	12	Forest Rd.		AD1_2007__Winfree 2 12	AD1_2007__Winfree 2	AD1_2007__Winfree 2 12	2003-04-14	2003-08-14	day			10		Primary vegetation	Google maps	Minimal use	Cannot decide				-74.53156	39.90887	0	United States	North America	Americas	0	North Atlantic Coast	Temperate Broadleaf & Mixed Forests	Nearctic		1	Hymenoptera
AD1_2007__Winfree	Winfree et al 2007	2	Winfree2007_SR	AD1_2007__Winfree 2	species richness	number of species	Species richness	FALSE	FALSE	line/belt transects	hour	Apidae	Family	13	Glossy Sprung Rd		AD1_2007__Winfree 2 13	AD1_2007__Winfree 2	AD1_2007__Winfree 2 13	2003-04-14	2003-08-14	day			10		Primary vegetation	Google maps	Minimal use	Cannot decide				-74.66954	39.78423	0	United States	North America	Americas	0	North Atlantic Coast	Temperate Broadleaf & Mixed Forests	Nearctic		1	Hymenoptera
AD1_2007__Winfree	Winfree et al 2007	2	Winfree2007_SR	AD1_2007__Winfree 2	species richness	number of species	Species richness	FALSE	FALSE	line/belt transects	hour	Apidae	Family	14	Grape St.		AD1_2007__Winfree 2 14	AD1_2007__Winfree 2	AD1_2007__Winfree 2 14	2003-04-14	2003-08-14	day			10		Urban	Google maps	Light use	Cannot decide				-74.7919	39.64144	0	United States	North America	Americas	0	North Atlantic Coast	Temperate Broadleaf & Mixed Forests	Nearctic		1	Hymenoptera
AD1_2007__Winfree	Winfree et al 2007	2	Winfree2007_SR	AD1_2007__Winfree 2	species richness	number of species	Species richness	FALSE	FALSE	line/belt transects	hour	Apidae	Family	15	Green Farm		AD1_2007__Winfree 2 15	AD1_2007__Winfree 2	AD1_2007__Winfree 2 15	2003-04-14	2003-08-14	day			10		Cropland	Google maps	Cannot decide	Cannot decide				-74.82323	39.62807	0	United States	North America	Americas	0	North Atlantic Coast	Temperate Broadleaf & Mixed Forests	Nearctic		1	Hymenoptera
AD1_2007__Winfree	Winfree et al 2007	2	Winfree2007_SR	AD1_2007__Winfree 2	species richness	number of species	Species richness	FALSE	FALSE	line/belt transects	hour	Apidae	Family	16	Homestead Farm		AD1_2007__Winfree 2 16	AD1_2007__Winfree 2	AD1_2007__Winfree 2 16	2003-04-14	2003-08-14	day			10		Cropland	Google maps	Cannot decide	Cannot decide				-74.76373	39.59693	0	United States	North America	Americas	0	North Atlantic Coast	Temperate Broadleaf & Mixed Forests	Nearctic		1	Hymenoptera
AD1_2007__Winfree	Winfree et al 2007	2	Winfree2007_SR	AD1_2007__Winfree 2	species richness	number of species	Species richness	FALSE	FALSE	line/belt transects	hour	Apidae	Family	17	Inskip Rd		AD1_2007__Winfree 2 17	AD1_2007__Winfree 2	AD1_2007__Winfree 2 17	2003-04-14	2003-08-14	day			10		Primary vegetation	Google maps	Minimal use	Cannot decide				-74.89248	39.63878	0	United States	North America	Americas	0	North Atlantic Coast	Temperate Broadleaf & Mixed Forests	Nearctic		1	Hymenoptera
AD1_2007__Winfree	Winfree et al 2007	2	Winfree2007_SR	AD1_2007__Winfree 2	species richness	number of species	Species richness	FALSE	FALSE	line/belt transects	hour	Apidae	Family	18	Locust Ave.		AD1_2007__Winfree 2 18	AD1_2007__Winfree 2	AD1_2007__Winfree 2 18	2003-04-14	2003-08-14	day			10		Primary vegetation	Google maps	Cannot decide	Cannot decide				-74.80246	39.7814	0	United States	North America	Americas	0	North Atlantic Coast	Temperate Broadleaf & Mixed Forests	Nearctic		1	Hymenoptera
AD1_2007__Winfree	Winfree et al 2007	2	Winfree2007_SR	AD1_2007__Winfree 2	species richness	number of species	Species richness	FALSE	FALSE	line/belt transects	hour	Apidae	Family	19	Lucca Farms		AD1_2007__Winfree 2 19	AD1_2007__Winfree 2	AD1_2007__Winfree 2 19	2003-04-14	2003-08-14	day			10		Cropland	Google maps	Cannot decide	Cannot decide				-74.797002	39.666061	0	United States	North America	Americas	0	North Atlantic Coast	Temperate Broadleaf & Mixed Forests	Nearctic		1	Hymenoptera
AD1_2007__Winfree	Winfree et al 2007	2	Winfree2007_SR	AD1_2007__Winfree 2	species richness	number of species	Species richness	FALSE	FALSE	line/belt transects	hour	Apidae	Family	20	Millstone Rd.		AD1_2007__Winfree 2 20	AD1_2007__Winfree 2	AD1_2007__Winfree 2 20	2003-04-14	2003-08-14	day			10		Urban	Google maps	Light use	Cannot decide				-74.76121	39.8207	0	United States	North America	Americas	0	North Atlantic Coast	Temperate Broadleaf & Mixed Forests	Nearctic		1	Hymenoptera
AD1_2007__Winfree	Winfree et al 2007	2	Winfree2007_SR	AD1_2007__Winfree 2	species richness	number of species	Species richness	FALSE	FALSE	line/belt transects	hour	Apidae	Family	21	off 206		AD1_2007__Winfree 2 21	AD1_2007__Winfree 2	AD1_2007__Winfree 2 21	2003-04-14	2003-08-14	day			10		Primary vegetation	Google maps	Minimal use	Cannot decide				-74.76746	39.68968	0	United States	North America	Americas	0	North Atlantic Coast	Temperate Broadleaf & Mixed Forests	Nearctic		1	Hymenoptera
AD1_2007__Winfree	Winfree et al 2007	2	Winfree2007_SR	AD1_2007__Winfree 2	species richness	number of species	Species richness	FALSE	FALSE	line/belt transects	hour	Apidae	Family	22	off 530		AD1_2007__Winfree 2 22	AD1_2007__Winfree 2	AD1_2007__Winfree 2 22	2003-04-14	2003-08-14	day			10		Primary vegetation	Google maps	Light use	Cannot decide				-74.49884	39.95009	0	United States	North America	Americas	0	North Atlantic Coast	Temperate Broadleaf & Mixed Forests	Nearctic		1	Hymenoptera
AD1_2007__Winfree	Winfree et al 2007	2	Winfree2007_SR	AD1_2007__Winfree 2	species richness	number of species	Species richness	FALSE	FALSE	line/belt transects	hour	Apidae	Family	23	off Atsion		AD1_2007__Winfree 2 23	AD1_2007__Winfree 2	AD1_2007__Winfree 2 23	2003-04-14	2003-08-14	day			10		Primary vegetation	Google maps	Minimal use	Cannot decide				-74.77632	39.77543	0	United States	North America	Americas	0	North Atlantic Coast	Temperate Broadleaf & Mixed Forests	Nearctic		1	Hymenoptera
AD1_2007__Winfree	Winfree et al 2007	2	Winfree2007_SR	AD1_2007__Winfree 2	species richness	number of species	Species richness	FALSE	FALSE	line/belt transects	hour	Apidae	Family	24	off Jackson Rd		AD1_2007__Winfree 2 24	AD1_2007__Winfree 2	AD1_2007__Winfree 2 24	2003-04-14	2003-08-14	day			10		Primary vegetation	Google maps	Minimal use	Cannot decide				-74.84072	39.81929	0	United States	North America	Americas	0	North Atlantic Coast	Temperate Broadleaf & Mixed Forests	Nearctic		1	Hymenoptera
AD1_2007__Winfree	Winfree et al 2007	2	Winfree2007_SR	AD1_2007__Winfree 2	species richness	number of species	Species richness	FALSE	FALSE	line/belt transects	hour	Apidae	Family	25	off Moss Mill		AD1_2007__Winfree 2 25	AD1_2007__Winfree 2	AD1_2007__Winfree 2 25	2003-04-14	2003-08-14	day			10		Primary vegetation	Google maps	Minimal use	Cannot decide				-74.74925	39.60612	0	United States	North America	Americas	0	North Atlantic Coast	Temperate Broadleaf & Mixed Forests	Nearctic		1	Hymenoptera
AD1_2007__Winfree	Winfree et al 2007	2	Winfree2007_SR	AD1_2007__Winfree 2	species richness	number of species	Species richness	FALSE	FALSE	line/belt transects	hour	Apidae	Family	26	off Mt Misery		AD1_2007__Winfree 2 26	AD1_2007__Winfree 2	AD1_2007__Winfree 2 26	2003-04-14	2003-08-14	day			10		Primary vegetation	Google maps	Minimal use	Cannot decide				-74.58017	39.93368	0	United States	North America	Americas	0	North Atlantic Coast	Temperate Broadleaf & Mixed Forests	Nearctic		1	Hymenoptera
AD1_2007__Winfree	Winfree et al 2007	2	Winfree2007_SR	AD1_2007__Winfree 2	species richness	number of species	Species richness	FALSE	FALSE	line/belt transects	hour	Apidae	Family	27	off Quaker Bridge Rd		AD1_2007__Winfree 2 27	AD1_2007__Winfree 2	AD1_2007__Winfree 2 27	2003-04-14	2003-08-14	day			10		Primary vegetation	Google maps	Minimal use	Cannot decide				-74.70944	39.7353	0	United States	North America	Americas	0	North Atlantic Coast	Temperate Broadleaf & Mixed Forests	Nearctic		1	Hymenoptera
AD1_2007__Winfree	Winfree et al 2007	2	Winfree2007_SR	AD1_2007__Winfree 2	species richness	number of species	Species richness	FALSE	FALSE	line/belt transects	hour	Apidae	Family	28	Old School House Rd		AD1_2007__Winfree 2 28	AD1_2007__Winfree 2	AD1_2007__Winfree 2 28	2003-04-14	2003-08-14	day			10		Cropland	Google maps	Cannot decide	Cannot decide				-74.7533	39.80443	0	United States	North America	Americas	0	North Atlantic Coast	Temperate Broadleaf & Mixed Forests	Nearctic		1	Hymenoptera
AD1_2007__Winfree	Winfree et al 2007	2	Winfree2007_SR	AD1_2007__Winfree 2	species richness	number of species	Species richness	FALSE	FALSE	line/belt transects	hour	Apidae	Family	29	Olsen School		AD1_2007__Winfree 2 29	AD1_2007__Winfree 2	AD1_2007__Winfree 2 29	2003-04-14	2003-08-14	day			10		Primary vegetation	Google maps	Light use	Cannot decide				-74.70463	39.8474	0	United States	North America	Americas	0	North Atlantic Coast	Temperate Broadleaf & Mixed Forests	Nearctic		1	Hymenoptera
AD1_2007__Winfree	Winfree et al 2007	2	Winfree2007_SR	AD1_2007__Winfree 2	species richness	number of species	Species richness	FALSE	FALSE	line/belt transects	hour	Apidae	Family	30	Seneca Trail		AD1_2007__Winfree 2 30	AD1_2007__Winfree 2	AD1_2007__Winfree 2 30	2003-04-14	2003-08-14	day			10		Primary vegetation	Google maps	Light use	Cannot decide				-74.53922	39.94114	0	United States	North America	Americas	0	North Atlantic Coast	Temperate Broadleaf & Mixed Forests	Nearctic		1	Hymenoptera
AD1_2007__Winfree	Winfree et al 2007	2	Winfree2007_SR	AD1_2007__Winfree 2	species richness	number of species	Species richness	FALSE	FALSE	line/belt transects	hour	Apidae	Family	31	Shamong Field		AD1_2007__Winfree 2 31	AD1_2007__Winfree 2	AD1_2007__Winfree 2 31	2003-04-14	2003-08-14	day			10		Primary vegetation	Google maps	Light use	Cannot decide				-74.792238	39.820001	0	United States	North America	Americas	0	North Atlantic Coast	Temperate Broadleaf & Mixed Forests	Nearctic		1	Hymenoptera
AD1_2007__Winfree	Winfree et al 2007	2	Winfree2007_SR	AD1_2007__Winfree 2	species richness	number of species	Species richness	FALSE	FALSE	line/belt transects	hour	Apidae	Family	32	Sheep Pen Hill Rd.		AD1_2007__Winfree 2 32	AD1_2007__Winfree 2	AD1_2007__Winfree 2 32	2003-04-14	2003-08-14	day			10		Cropland	Google maps	Cannot decide	Cannot decide				-74.63833	39.93061	0	United States	North America	Americas	0	North Atlantic Coast	Temperate Broadleaf & Mixed Forests	Nearctic		1	Hymenoptera
AD1_2007__Winfree	Winfree et al 2007	2	Winfree2007_SR	AD1_2007__Winfree 2	species richness	number of species	Species richness	FALSE	FALSE	line/belt transects	hour	Apidae	Family	33	Sixth and North		AD1_2007__Winfree 2 33	AD1_2007__Winfree 2	AD1_2007__Winfree 2 33	2003-04-14	2003-08-14	day			10		Urban	Google maps	Light use	Cannot decide				-74.88151	39.68956	0	United States	North America	Americas	0	North Atlantic Coast	Temperate Broadleaf & Mixed Forests	Nearctic		1	Hymenoptera
AD1_2007__Winfree	Winfree et al 2007	2	Winfree2007_SR	AD1_2007__Winfree 2	species richness	number of species	Species richness	FALSE	FALSE	line/belt transects	hour	Apidae	Family	34	South Grand		AD1_2007__Winfree 2 34	AD1_2007__Winfree 2	AD1_2007__Winfree 2 34	2003-04-14	2003-08-14	day			10		Primary vegetation	Google maps	Light use	Cannot decide				-74.7967	39.62461	0	United States	North America	Americas	0	North Atlantic Coast	Temperate Broadleaf & Mixed Forests	Nearctic		1	Hymenoptera
AD1_2007__Winfree	Winfree et al 2007	2	Winfree2007_SR	AD1_2007__Winfree 2	species richness	number of species	Species richness	FALSE	FALSE	line/belt transects	hour	Apidae	Family	35	Strafford Ct.		AD1_2007__Winfree 2 35	AD1_2007__Winfree 2	AD1_2007__Winfree 2 35	2003-04-14	2003-08-14	day			10		Primary vegetation	Google maps	Intense use	Cannot decide				-74.78793	39.84288	0	United States	North America	Americas	0	North Atlantic Coast	Temperate Broadleaf & Mixed Forests	Nearctic		1	Hymenoptera
AD1_2007__Winfree	Winfree et al 2007	2	Winfree2007_SR	AD1_2007__Winfree 2	species richness	number of species	Species richness	FALSE	FALSE	line/belt transects	hour	Apidae	Family	36	Summer Ave.		AD1_2007__Winfree 2 36	AD1_2007__Winfree 2	AD1_2007__Winfree 2 36	2003-04-14	2003-08-14	day			10		Urban	Google maps	Intense use	Cannot decide				-74.88892	39.71466	0	United States	North America	Americas	0	North Atlantic Coast	Temperate Broadleaf & Mixed Forests	Nearctic		1	Hymenoptera
AD1_2007__Winfree	Winfree et al 2007	2	Winfree2007_SR	AD1_2007__Winfree 2	species richness	number of species	Species richness	FALSE	FALSE	line/belt transects	hour	Apidae	Family	37	Upper Mill Rd west		AD1_2007__Winfree 2 37	AD1_2007__Winfree 2	AD1_2007__Winfree 2 37	2003-04-14	2003-08-14	day			10		Primary vegetation	Google maps	Minimal use	Cannot decide				-74.60178	39.90927	0	United States	North America	Americas	0	North Atlantic Coast	Temperate Broadleaf & Mixed Forests	Nearctic		1	Hymenoptera
AD1_2007__Winfree	Winfree et al 2007	2	Winfree2007_SR	AD1_2007__Winfree 2	species richness	number of species	Species richness	FALSE	FALSE	line/belt transects	hour	Apidae	Family	38	Walker		AD1_2007__Winfree 2 38	AD1_2007__Winfree 2	AD1_2007__Winfree 2 38	2003-04-14	2003-08-14	day			10		Primary vegetation	Google maps	Light use	Cannot decide				-74.80405	39.68315	0	United States	North America	Americas	0	North Atlantic Coast	Temperate Broadleaf & Mixed Forests	Nearctic		1	Hymenoptera
AD1_2007__Winfree	Winfree et al 2007	2	Winfree2007_SR	AD1_2007__Winfree 2	species richness	number of species	Species richness	FALSE	FALSE	line/belt transects	hour	Apidae	Family	39	Whitesbog Rd		AD1_2007__Winfree 2 39	AD1_2007__Winfree 2	AD1_2007__Winfree 2 39	2003-04-14	2003-08-14	day			10		Primary vegetation	Google maps	Intense use	Cannot decide				-74.51152	39.96429	0	United States	North America	Americas	0	North Atlantic Coast	Temperate Broadleaf & Mixed Forests	Nearctic		1	Hymenoptera
AD1_2007__Winfree	Winfree et al 2007	2	Winfree2007_SR	AD1_2007__Winfree 2	species richness	number of species	Species richness	FALSE	FALSE	line/belt transects	hour	Apidae	Family	40	Worrell Rd		AD1_2007__Winfree 2 40	AD1_2007__Winfree 2	AD1_2007__Winfree 2 40	2003-04-14	2003-08-14	day			10		Primary vegetation	Google maps	Light use	Cannot decide				-74.72514	39.85444	0	United States	North America	Americas	0	North Atlantic Coast	Temperate Broadleaf & Mixed Forests	Nearctic		1	Hymenoptera
AD1_2008__Billeter	Billeter et al 2008	1	Greenveins2001_Belgium01	AD1_2008__Billeter 1	abundance	individuals	Abundance	TRUE	TRUE	flight trap	week	Hymenoptera	Order	1	BLTS1.A	BLTS1	AD1_2008__Billeter 1 1	AD1_2008__Billeter 1 BLTS1	AD1_2008__Billeter 1 BLTS1 1	2001-01-01	2001-12-31	year	1414.214		7	Ecotone between a Green-veins habitat and an agricultural field	Cropland		Intense use	Representative part of a fragmented landscape				5.61466316817	51.1761189509	0	Belgium	Western Europe	Europe	0	Atlantic Mixed Forests	Temperate Broadleaf & Mixed Forests	Palearctic		22	Hymenoptera
AD1_2008__Billeter	Billeter et al 2008	1	Greenveins2001_Belgium01	AD1_2008__Billeter 1	abundance	individuals	Abundance	TRUE	TRUE	flight trap	week	Hymenoptera	Order	2	BLTS1.B	BLTS1	AD1_2008__Billeter 1 2	AD1_2008__Billeter 1 BLTS1	AD1_2008__Billeter 1 BLTS1 2	2001-01-01	2001-12-31	year	1414.214		7	Ecotone between a Green-veins habitat and an agricultural field	Cropland		Intense use	Representative part of a fragmented landscape				5.62208203273	51.1676031752	0	Belgium	Western Europe	Europe	0	Atlantic Mixed Forests	Temperate Broadleaf & Mixed Forests	Palearctic		22	Hymenoptera
AD1_2008__Billeter	Billeter et al 2008	1	Greenveins2001_Belgium01	AD1_2008__Billeter 1	abundance	individuals	Abundance	TRUE	TRUE	flight trap	week	Hymenoptera	Order	3	BLTS1.C	BLTS1	AD1_2008__Billeter 1 3	AD1_2008__Billeter 1 BLTS1	AD1_2008__Billeter 1 BLTS1 3	2001-01-01	2001-12-31	year	1414.214		7	Ecotone between a Green-veins habitat and an agricultural field	Cropland		Intense use	Representative part of a fragmented landscape				5.62972160334	51.1529200494	0	Belgium	Western Europe	Europe	0	Atlantic Mixed Forests	Temperate Broadleaf & Mixed Forests	Palearctic		22	Hymenoptera
AD1_2008__Billeter	Billeter et al 2008	1	Greenveins2001_Belgium01	AD1_2008__Billeter 1	abundance	individuals	Abundance	TRUE	TRUE	flight trap	week	Hymenoptera	Order	4	BLTS1.D	BLTS1	AD1_2008__Billeter 1 4	AD1_2008__Billeter 1 BLTS1	AD1_2008__Billeter 1 BLTS1 4	2001-01-01	2001-12-31	year	1414.214		7	Ecotone between a Green-veins habitat and an agricultural field	Cropland		Intense use	Representative part of a fragmented landscape				5.63140887576	51.1653126899	0	Belgium	Western Europe	Europe	0	Atlantic Mixed Forests	Temperate Broadleaf & Mixed Forests	Palearctic		22	Hymenoptera
AD1_2008__Billeter	Billeter et al 2008	1	Greenveins2001_Belgium01	AD1_2008__Billeter 1	abundance	individuals	Abundance	TRUE	TRUE	flight trap	week	Hymenoptera	Order	5	BLTS1.E	BLTS1	AD1_2008__Billeter 1 5	AD1_2008__Billeter 1 BLTS1	AD1_2008__Billeter 1 BLTS1 5	2001-01-01	2001-12-31	year	1414.214		7	Ecotone between a Green-veins habitat and an agricultural field	Cropland		Intense use	Representative part of a fragmented landscape				5.6350696869	51.1545469728	0	Belgium	Western Europe	Europe	0	Atlantic Mixed Forests	Temperate Broadleaf & Mixed Forests	Palearctic		22	Hymenoptera
AD1_2008__Billeter	Billeter et al 2008	1	Greenveins2001_Belgium01	AD1_2008__Billeter 1	abundance	individuals	Abundance	TRUE	TRUE	flight trap	week	Hymenoptera	Order	6	BLTS1.F	BLTS1	AD1_2008__Billeter 1 6	AD1_2008__Billeter 1 BLTS1	AD1_2008__Billeter 1 BLTS1 6	2001-01-01	2001-12-31	year	1414.214		7	Ecotone between a Green-veins habitat and an agricultural field	Cropland		Intense use	Representative part of a fragmented landscape				5.63958221873	51.1713076573	0	Belgium	Western Europe	Europe	0	Atlantic Mixed Forests	Temperate Broadleaf & Mixed Forests	Palearctic		22	Hymenoptera
AD1_2008__Billeter	Billeter et al 2008	1	Greenveins2001_Belgium01	AD1_2008__Billeter 1	abundance	individuals	Abundance	TRUE	TRUE	flight trap	week	Hymenoptera	Order	7	BLTS1.G	BLTS1	AD1_2008__Billeter 1 7	AD1_2008__Billeter 1 BLTS1	AD1_2008__Billeter 1 BLTS1 7	2001-01-01	2001-12-31	year	1414.214		7	Ecotone between a Green-veins habitat and an agricultural field	Cropland		Intense use	Representative part of a fragmented landscape				5.63990225372	51.179234593	0	Belgium	Western Europe	Europe	0	Atlantic Mixed Forests	Temperate Broadleaf & Mixed Forests	Palearctic		22	Hymenoptera
AD1_2008__Billeter	Billeter et al 2008	1	Greenveins2001_Belgium01	AD1_2008__Billeter 1	abundance	individuals	Abundance	TRUE	TRUE	flight trap	week	Hymenoptera	Order	8	BLTS1.H	BLTS1	AD1_2008__Billeter 1 8	AD1_2008__Billeter 1 BLTS1	AD1_2008__Billeter 1 BLTS1 8	2001-01-01	2001-12-31	year	1414.214		7	Ecotone between a Green-veins habitat and an agricultural field	Cropland		Intense use	Representative part of a fragmented landscape				5.64494861495	51.1640061107	0	Belgium	Western Europe	Europe	0	Atlantic Mixed Forests	Temperate Broadleaf & Mixed Forests	Palearctic		22	Hymenoptera
AD1_2008__Billeter	Billeter et al 2008	1	Greenveins2001_Belgium01	AD1_2008__Billeter 1	abundance	individuals	Abundance	TRUE	TRUE	flight trap	week	Hymenoptera	Order	9	BLTS1.I	BLTS1	AD1_2008__Billeter 1 9	AD1_2008__Billeter 1 BLTS1	AD1_2008__Billeter 1 BLTS1 9	2001-01-01	2001-12-31	year	1414.214		7	Ecotone between a Green-veins habitat and an agricultural field	Cropland		Intense use	Representative part of a fragmented landscape				5.64577462684	51.1571295825	0	Belgium	Western Europe	Europe	0	Atlantic Mixed Forests	Temperate Broadleaf & Mixed Forests	Palearctic		22	Hymenoptera
AD1_2008__Billeter	Billeter et al 2008	1	Greenveins2001_Belgium01	AD1_2008__Billeter 1	abundance	individuals	Abundance	TRUE	TRUE	flight trap	week	Hymenoptera	Order	10	BLTS1.J	BLTS1	AD1_2008__Billeter 1 10	AD1_2008__Billeter 1 BLTS1	AD1_2008__Billeter 1 BLTS1 10	2001-01-01	2001-12-31	year	1414.214		7	Ecotone between a Green-veins habitat and an agricultural field	Cropland		Intense use	Representative part of a fragmented landscape				5.65198187147	51.1729394568	0	Belgium	Western Europe	Europe	0	Atlantic Mixed Forests	Temperate Broadleaf & Mixed Forests	Palearctic		22	Hymenoptera
AD1_2008__Billeter	Billeter et al 2008	1	Greenveins2001_Belgium01	AD1_2008__Billeter 1	abundance	individuals	Abundance	TRUE	TRUE	flight trap	week	Hymenoptera	Order	11	BLTS1.K	BLTS1	AD1_2008__Billeter 1 11	AD1_2008__Billeter 1 BLTS1	AD1_2008__Billeter 1 BLTS1 11	2001-01-01	2001-12-31	year	1414.214		7	Ecotone between a Green-veins habitat and an agricultural field	Cropland		Intense use	Representative part of a fragmented landscape				5.65251483072	51.1526088534	0	Belgium	Western Europe	Europe	0	Atlantic Mixed Forests	Temperate Broadleaf & Mixed Forests	Palearctic		22	Hymenoptera
AD1_2008__Billeter	Billeter et al 2008	1	Greenveins2001_Belgium01	AD1_2008__Billeter 1	abundance	individuals	Abundance	TRUE	TRUE	flight trap	week	Hymenoptera	Order	12	BLTS1.L	BLTS1	AD1_2008__Billeter 1 12	AD1_2008__Billeter 1 BLTS1	AD1_2008__Billeter 1 BLTS1 12	2001-01-01	2001-12-31	year	1414.214		7	Ecotone between a Green-veins habitat and an agricultural field	Cropland		Intense use	Representative part of a fragmented landscape				5.65787482061	51.1668742876	0	Belgium	Western Europe	Europe	0	Atlantic Mixed Forests	Temperate Broadleaf & Mixed Forests	Palearctic		22	Hymenoptera
AD1_2008__Billeter	Billeter et al 2008	1	Greenveins2001_Belgium01	AD1_2008__Billeter 1	abundance	individuals	Abundance	TRUE	TRUE	flight trap	week	Hymenoptera	Order	13	BLTS1.M	BLTS1	AD1_2008__Billeter 1 13	AD1_2008__Billeter 1 BLTS1	AD1_2008__Billeter 1 BLTS1 13	2001-01-01	2001-12-31	year	1414.214		7	Ecotone between a Green-veins habitat and an agricultural field	Cropland		Intense use	Representative part of a fragmented landscape				5.66259148846	51.1681471463	0	Belgium	Western Europe	Europe	0	Atlantic Mixed Forests	Temperate Broadleaf & Mixed Forests	Palearctic		22	Hymenoptera
AD1_2008__Billeter	Billeter et al 2008	1	Greenveins2001_Belgium01	AD1_2008__Billeter 1	abundance	individuals	Abundance	TRUE	TRUE	flight trap	week	Hymenoptera	Order	14	BLTS1.N	BLTS1	AD1_2008__Billeter 1 14	AD1_2008__Billeter 1 BLTS1	AD1_2008__Billeter 1 BLTS1 14	2001-01-01	2001-12-31	year	1414.214		7	Ecotone between a Green-veins habitat and an agricultural field	Cropland		Intense use	Representative part of a fragmented landscape				5.6663982548	51.1759703851	0	Belgium	Western Europe	Europe	0	Atlantic Mixed Forests	Temperate Broadleaf & Mixed Forests	Palearctic		22	Hymenoptera
AD1_2008__Billeter	Billeter et al 2008	1	Greenveins2001_Belgium01	AD1_2008__Billeter 1	abundance	individuals	Abundance	TRUE	TRUE	flight trap	week	Hymenoptera	Order	15	BLTS1.O	BLTS1	AD1_2008__Billeter 1 15	AD1_2008__Billeter 1 BLTS1	AD1_2008__Billeter 1 BLTS1 15	2001-01-01	2001-12-31	year	1414.214		7	Ecotone between a Green-veins habitat and an agricultural field	Cropland		Intense use	Representative part of a fragmented landscape				5.67121887908	51.1539082087	0	Belgium	Western Europe	Europe	0	Atlantic Mixed Forests	Temperate Broadleaf & Mixed Forests	Palearctic		22	Hymenoptera
AD1_2008__Billeter	Billeter et al 2008	1	Greenveins2001_Belgium01	AD1_2008__Billeter 1	abundance	individuals	Abundance	TRUE	TRUE	flight trap	week	Hymenoptera	Order	16	BLTS1.P	BLTS1	AD1_2008__Billeter 1 16	AD1_2008__Billeter 1 BLTS1	AD1_2008__Billeter 1 BLTS1 16	2001-01-01	2001-12-31	year	1414.214		7	Ecotone between a Green-veins habitat and an agricultural field	Cropland		Intense use	Representative part of a fragmented landscape				5.67577255176	51.1577495209	0	Belgium	Western Europe	Europe	0	Atlantic Mixed Forests	Temperate Broadleaf & Mixed Forests	Palearctic		22	Hymenoptera
AD1_2008__Billeter	Billeter et al 2008	1	Greenveins2001_Belgium01	AD1_2008__Billeter 1	abundance	individuals	Abundance	TRUE	TRUE	flight trap	week	Hymenoptera	Order	17	BLTS2.A	BLTS2	AD1_2008__Billeter 1 17	AD1_2008__Billeter 1 BLTS2	AD1_2008__Billeter 1 BLTS2 17	2001-01-01	2001-12-31	year	1414.214		7	Ecotone between a Green-veins habitat and an agricultural field	Cropland		Intense use	Representative part of a fragmented landscape				4.78508459441	50.7691268292	0	Belgium	Western Europe	Europe	0	Atlantic Mixed Forests	Temperate Broadleaf & Mixed Forests	Palearctic		22	Hymenoptera
AD1_2008__Billeter	Billeter et al 2008	1	Greenveins2001_Belgium01	AD1_2008__Billeter 1	abundance	individuals	Abundance	TRUE	TRUE	flight trap	week	Hymenoptera	Order	18	BLTS2.B	BLTS2	AD1_2008__Billeter 1 18	AD1_2008__Billeter 1 BLTS2	AD1_2008__Billeter 1 BLTS2 18	2001-01-01	2001-12-31	year	1414.214		7	Ecotone between a Green-veins habitat and an agricultural field	Cropland		Intense use	Representative part of a fragmented landscape				4.78768063762	50.788441507	0	Belgium	Western Europe	Europe	0	Atlantic Mixed Forests	Temperate Broadleaf & Mixed Forests	Palearctic		22	Hymenoptera
AD1_2008__Billeter	Billeter et al 2008	1	Greenveins2001_Belgium01	AD1_2008__Billeter 1	abundance	individuals	Abundance	TRUE	TRUE	flight trap	week	Hymenoptera	Order	19	BLTS2.C	BLTS2	AD1_2008__Billeter 1 19	AD1_2008__Billeter 1 BLTS2	AD1_2008__Billeter 1 BLTS2 19	2001-01-01	2001-12-31	year	1414.214		7	Ecotone between a Green-veins habitat and an agricultural field	Cropland		Intense use	Representative part of a fragmented landscape				4.78821145773	50.8007836749	0	Belgium	Western Europe	Europe	0	Atlantic Mixed Forests	Temperate Broadleaf & Mixed Forests	Palearctic		22	Hymenoptera
AD1_2008__Billeter	Billeter et al 2008	1	Greenveins2001_Belgium01	AD1_2008__Billeter 1	abundance	individuals	Abundance	TRUE	TRUE	flight trap	week	Hymenoptera	Order	20	BLTS2.D	BLTS2	AD1_2008__Billeter 1 20	AD1_2008__Billeter 1 BLTS2	AD1_2008__Billeter 1 BLTS2 20	2001-01-01	2001-12-31	year	1414.214		7	Ecotone between a Green-veins habitat and an agricultural field	Cropland		Intense use	Representative part of a fragmented landscape				4.79415014915	50.7787561803	0	Belgium	Western Europe	Europe	0	Atlantic Mixed Forests	Temperate Broadleaf & Mixed Forests	Palearctic		22	Hymenoptera
AD1_2008__Billeter	Billeter et al 2008	1	Greenveins2001_Belgium01	AD1_2008__Billeter 1	abundance	individuals	Abundance	TRUE	TRUE	flight trap	week	Hymenoptera	Order	21	BLTS2.E	BLTS2	AD1_2008__Billeter 1 21	AD1_2008__Billeter 1 BLTS2	AD1_2008__Billeter 1 BLTS2 21	2001-01-01	2001-12-31	year	1414.214		7	Ecotone between a Green-veins habitat and an agricultural field	Cropland		Intense use	Representative part of a fragmented landscape				4.79755031961	50.7826650227	0	Belgium	Western Europe	Europe	0	Atlantic Mixed Forests	Temperate Broadleaf & Mixed Forests	Palearctic		22	Hymenoptera
AD1_2008__Billeter	Billeter et al 2008	1	Greenveins2001_Belgium01	AD1_2008__Billeter 1	abundance	individuals	Abundance	TRUE	TRUE	flight trap	week	Hymenoptera	Order	22	BLTS2.F	BLTS2	AD1_2008__Billeter 1 22	AD1_2008__Billeter 1 BLTS2	AD1_2008__Billeter 1 BLTS2 22	2001-01-01	2001-12-31	year	1414.214		7	Ecotone between a Green-veins habitat and an agricultural field	Cropland		Intense use	Representative part of a fragmented landscape				4.80541315781	50.7939318314	0	Belgium	Western Europe	Europe	0	Atlantic Mixed Forests	Temperate Broadleaf & Mixed Forests	Palearctic		22	Hymenoptera
AD1_2008__Billeter	Billeter et al 2008	1	Greenveins2001_Belgium01	AD1_2008__Billeter 1	abundance	individuals	Abundance	TRUE	TRUE	flight trap	week	Hymenoptera	Order	23	BLTS2.G	BLTS2	AD1_2008__Billeter 1 23	AD1_2008__Billeter 1 BLTS2	AD1_2008__Billeter 1 BLTS2 23	2001-01-01	2001-12-31	year	1414.214		7	Ecotone between a Green-veins habitat and an agricultural field	Cropland		Intense use	Representative part of a fragmented landscape				4.80863065169	50.774342162	0	Belgium	Western Europe	Europe	0	Atlantic Mixed Forests	Temperate Broadleaf & Mixed Forests	Palearctic		22	Hymenoptera
AD1_2008__Billeter	Billeter et al 2008	1	Greenveins2001_Belgium01	AD1_2008__Billeter 1	abundance	individuals	Abundance	TRUE	TRUE	flight trap	week	Hymenoptera	Order	24	BLTS2.H	BLTS2	AD1_2008__Billeter 1 24	AD1_2008__Billeter 1 BLTS2	AD1_2008__Billeter 1 BLTS2 24	2001-01-01	2001-12-31	year	1414.214		7	Ecotone between a Green-veins habitat and an agricultural field	Cropland		Intense use	Representative part of a fragmented landscape				4.81137500307	50.794970445	0	Belgium	Western Europe	Europe	0	Atlantic Mixed Forests	Temperate Broadleaf & Mixed Forests	Palearctic		22	Hymenoptera
AD1_2008__Billeter	Billeter et al 2008	1	Greenveins2001_Belgium01	AD1_2008__Billeter 1	abundance	individuals	Abundance	TRUE	TRUE	flight trap	week	Hymenoptera	Order	25	BLTS2.I	BLTS2	AD1_2008__Billeter 1 25	AD1_2008__Billeter 1 BLTS2	AD1_2008__Billeter 1 BLTS2 25	2001-01-01	2001-12-31	year	1414.214		7	Ecotone between a Green-veins habitat and an agricultural field	Cropland		Intense use	Representative part of a fragmented landscape				4.81379697013	50.7978348444	0	Belgium	Western Europe	Europe	0	Atlantic Mixed Forests	Temperate Broadleaf & Mixed Forests	Palearctic		22	Hymenoptera
AD1_2008__Billeter	Billeter et al 2008	1	Greenveins2001_Belgium01	AD1_2008__Billeter 1	abundance	individuals	Abundance	TRUE	TRUE	flight trap	week	Hymenoptera	Order	26	BLTS2.J	BLTS2	AD1_2008__Billeter 1 26	AD1_2008__Billeter 1 BLTS2	AD1_2008__Billeter 1 BLTS2 26	2001-01-01	2001-12-31	year	1414.214		7	Ecotone between a Green-veins habitat and an agricultural field	Cropland		Intense use	Representative part of a fragmented landscape				4.81626207782	50.7730583904	0	Belgium	Western Europe	Europe	0	Atlantic Mixed Forests	Temperate Broadleaf & Mixed Forests	Palearctic		22	Hymenoptera
AD1_2008__Billeter	Billeter et al 2008	1	Greenveins2001_Belgium01	AD1_2008__Billeter 1	abundance	individuals	Abundance	TRUE	TRUE	flight trap	week	Hymenoptera	Order	27	BLTS2.K	BLTS2	AD1_2008__Billeter 1 27	AD1_2008__Billeter 1 BLTS2	AD1_2008__Billeter 1 BLTS2 27	2001-01-01	2001-12-31	year	1414.214		7	Ecotone between a Green-veins habitat and an agricultural field	Cropland		Intense use	Representative part of a fragmented landscape				4.82522603654	50.7799450534	0	Belgium	Western Europe	Europe	0	Atlantic Mixed Forests	Temperate Broadleaf & Mixed Forests	Palearctic		22	Hymenoptera
AD1_2008__Billeter	Billeter et al 2008	1	Greenveins2001_Belgium01	AD1_2008__Billeter 1	abundance	individuals	Abundance	TRUE	TRUE	flight trap	week	Hymenoptera	Order	28	BLTS2.L	BLTS2	AD1_2008__Billeter 1 28	AD1_2008__Billeter 1 BLTS2	AD1_2008__Billeter 1 BLTS2 28	2001-01-01	2001-12-31	year	1414.214		7	Ecotone between a Green-veins habitat and an agricultural field	Cropland		Intense use	Representative part of a fragmented landscape				4.82981802416	50.7811341328	0	Belgium	Western Europe	Europe	0	Atlantic Mixed Forests	Temperate Broadleaf & Mixed Forests	Palearctic		22	Hymenoptera
AD1_2008__Billeter	Billeter et al 2008	1	Greenveins2001_Belgium01	AD1_2008__Billeter 1	abundance	individuals	Abundance	TRUE	TRUE	flight trap	week	Hymenoptera	Order	29	BLTS2.M	BLTS2	AD1_2008__Billeter 1 29	AD1_2008__Billeter 1 BLTS2	AD1_2008__Billeter 1 BLTS2 29	2001-01-01	2001-12-31	year	1414.214		7	Ecotone between a Green-veins habitat and an agricultural field	Cropland		Intense use	Representative part of a fragmented landscape				4.83260059213	50.7992030104	0	Belgium	Western Europe	Europe	0	Atlantic Mixed Forests	Temperate Broadleaf & Mixed Forests	Palearctic		22	Hymenoptera
AD1_2008__Billeter	Billeter et al 2008	1	Greenveins2001_Belgium01	AD1_2008__Billeter 1	abundance	individuals	Abundance	TRUE	TRUE	flight trap	week	Hymenoptera	Order	30	BLTS2.N	BLTS2	AD1_2008__Billeter 1 30	AD1_2008__Billeter 1 BLTS2	AD1_2008__Billeter 1 BLTS2 30	2001-01-01	2001-12-31	year	1414.214		7	Ecotone between a Green-veins habitat and an agricultural field	Cropland		Intense use	Representative part of a fragmented landscape				4.83690648126	50.7745146978	0	Belgium	Western Europe	Europe	0	Atlantic Mixed Forests	Temperate Broadleaf & Mixed Forests	Palearctic		22	Hymenoptera
AD1_2008__Billeter	Billeter et al 2008	1	Greenveins2001_Belgium01	AD1_2008__Billeter 1	abundance	individuals	Abundance	TRUE	TRUE	flight trap	week	Hymenoptera	Order	31	BLTS2.O	BLTS2	AD1_2008__Billeter 1 31	AD1_2008__Billeter 1 BLTS2	AD1_2008__Billeter 1 BLTS2 31	2001-01-01	2001-12-31	year	1414.214		7	Ecotone between a Green-veins habitat and an agricultural field	Cropland		Intense use	Representative part of a fragmented landscape				4.83837458976	50.7943464487	0	Belgium	Western Europe	Europe	0	Atlantic Mixed Forests	Temperate Broadleaf & Mixed Forests	Palearctic		22	Hymenoptera
AD1_2008__Billeter	Billeter et al 2008	1	Greenveins2001_Belgium01	AD1_2008__Billeter 1	abundance	individuals	Abundance	TRUE	TRUE	flight trap	week	Hymenoptera	Order	32	BLTS3.A	BLTS3	AD1_2008__Billeter 1 32	AD1_2008__Billeter 1 BLTS3	AD1_2008__Billeter 1 BLTS3 32	2001-01-01	2001-12-31	year	1414.214		7	Ecotone between a Green-veins habitat and an agricultural field	Cropland		Light use	Representative part of a fragmented landscape				3.65280374981	51.2422162281	0	Belgium	Western Europe	Europe	0	Atlantic Mixed Forests	Temperate Broadleaf & Mixed Forests	Palearctic		22	Hymenoptera
AD1_2008__Billeter	Billeter et al 2008	1	Greenveins2001_Belgium01	AD1_2008__Billeter 1	abundance	individuals	Abundance	TRUE	TRUE	flight trap	week	Hymenoptera	Order	33	BLTS3.B	BLTS3	AD1_2008__Billeter 1 33	AD1_2008__Billeter 1 BLTS3	AD1_2008__Billeter 1 BLTS3 33	2001-01-01	2001-12-31	year	1414.214		7	Ecotone between a Green-veins habitat and an agricultural field	Cropland		Light use	Representative part of a fragmented landscape				3.65875500669	51.2287271446	0	Belgium	Western Europe	Europe	0	Atlantic Mixed Forests	Temperate Broadleaf & Mixed Forests	Palearctic		22	Hymenoptera
AD1_2008__Billeter	Billeter et al 2008	1	Greenveins2001_Belgium01	AD1_2008__Billeter 1	abundance	individuals	Abundance	TRUE	TRUE	flight trap	week	Hymenoptera	Order	34	BLTS3.C	BLTS3	AD1_2008__Billeter 1 34	AD1_2008__Billeter 1 BLTS3	AD1_2008__Billeter 1 BLTS3 34	2001-01-01	2001-12-31	year	1414.214		7	Ecotone between a Green-veins habitat and an agricultural field	Cropland		Light use	Representative part of a fragmented landscape				3.66139541511	51.2495872017	0	Belgium	Western Europe	Europe	0	Atlantic Mixed Forests	Temperate Broadleaf & Mixed Forests	Palearctic		22	Hymenoptera
AD1_2008__Billeter	Billeter et al 2008	1	Greenveins2001_Belgium01	AD1_2008__Billeter 1	abundance	individuals	Abundance	TRUE	TRUE	flight trap	week	Hymenoptera	Order	35	BLTS3.D	BLTS3	AD1_2008__Billeter 1 35	AD1_2008__Billeter 1 BLTS3	AD1_2008__Billeter 1 BLTS3 35	2001-01-01	2001-12-31	year	1414.214		7	Ecotone between a Green-veins habitat and an agricultural field	Cropland		Light use	Representative part of a fragmented landscape				3.66372585201	51.2221446485	0	Belgium	Western Europe	Europe	0	Atlantic Mixed Forests	Temperate Broadleaf & Mixed Forests	Palearctic		22	Hymenoptera
AD1_2008__Billeter	Billeter et al 2008	1	Greenveins2001_Belgium01	AD1_2008__Billeter 1	abundance	individuals	Abundance	TRUE	TRUE	flight trap	week	Hymenoptera	Order	36	BLTS3.E	BLTS3	AD1_2008__Billeter 1 36	AD1_2008__Billeter 1 BLTS3	AD1_2008__Billeter 1 BLTS3 36	2001-01-01	2001-12-31	year	1414.214		7	Ecotone between a Green-veins habitat and an agricultural field	Cropland		Light use	Representative part of a fragmented landscape				3.66783521395	51.2222220996	0	Belgium	Western Europe	Europe	0	Atlantic Mixed Forests	Temperate Broadleaf & Mixed Forests	Palearctic		22	Hymenoptera
AD1_2008__Billeter	Billeter et al 2008	1	Greenveins2001_Belgium01	AD1_2008__Billeter 1	abundance	individuals	Abundance	TRUE	TRUE	flight trap	week	Hymenoptera	Order	37	BLTS3.F	BLTS3	AD1_2008__Billeter 1 37	AD1_2008__Billeter 1 BLTS3	AD1_2008__Billeter 1 BLTS3 37	2001-01-01	2001-12-31	year	1414.214		7	Ecotone between a Green-veins habitat and an agricultural field	Cropland		Light use	Representative part of a fragmented landscape				3.668472734	51.2435298218	0	Belgium	Western Europe	Europe	0	Atlantic Mixed Forests	Temperate Broadleaf & Mixed Forests	Palearctic		22	Hymenoptera
AD1_2008__Billeter	Billeter et al 2008	1	Greenveins2001_Belgium01	AD1_2008__Billeter 1	abundance	individuals	Abundance	TRUE	TRUE	flight trap	week	Hymenoptera	Order	38	BLTS3.G	BLTS3	AD1_2008__Billeter 1 38	AD1_2008__Billeter 1 BLTS3	AD1_2008__Billeter 1 BLTS3 38	2001-01-01	2001-12-31	year	1414.214		7	Ecotone between a Green-veins habitat and an agricultural field	Cropland		Light use	Representative part of a fragmented landscape				3.66913978836	51.2478829382	0	Belgium	Western Europe	Europe	0	Atlantic Mixed Forests	Temperate Broadleaf & Mixed Forests	Palearctic		22	Hymenoptera
AD1_2008__Billeter	Billeter et al 2008	1	Greenveins2001_Belgium01	AD1_2008__Billeter 1	abundance	individuals	Abundance	TRUE	TRUE	flight trap	week	Hymenoptera	Order	39	BLTS3.H	BLTS3	AD1_2008__Billeter 1 39	AD1_2008__Billeter 1 BLTS3	AD1_2008__Billeter 1 BLTS3 39	2001-01-01	2001-12-31	year	1414.214		7	Ecotone between a Green-veins habitat and an agricultural field	Cropland		Light use	Representative part of a fragmented landscape				3.6222492756	51.2488695504	0	Belgium	Western Europe	Europe	0	Atlantic Mixed Forests	Temperate Broadleaf & Mixed Forests	Palearctic		22	Hymenoptera
AD1_2008__Billeter	Billeter et al 2008	1	Greenveins2001_Belgium01	AD1_2008__Billeter 1	abundance	individuals	Abundance	TRUE	TRUE	flight trap	week	Hymenoptera	Order	40	BLTS3.I	BLTS3	AD1_2008__Billeter 1 40	AD1_2008__Billeter 1 BLTS3	AD1_2008__Billeter 1 BLTS3 40	2001-01-01	2001-12-31	year	1414.214		7	Ecotone between a Green-veins habitat and an agricultural field	Cropland		Light use	Representative part of a fragmented landscape				3.62808888707	51.2252861463	0	Belgium	Western Europe	Europe	0	Atlantic Mixed Forests	Temperate Broadleaf & Mixed Forests	Palearctic		22	Hymenoptera
AD1_2008__Billeter	Billeter et al 2008	1	Greenveins2001_Belgium01	AD1_2008__Billeter 1	abundance	individuals	Abundance	TRUE	TRUE	flight trap	week	Hymenoptera	Order	41	BLTS3.J	BLTS3	AD1_2008__Billeter 1 41	AD1_2008__Billeter 1 BLTS3	AD1_2008__Billeter 1 BLTS3 41	2001-01-01	2001-12-31	year	1414.214		7	Ecotone between a Green-veins habitat and an agricultural field	Cropland		Light use	Representative part of a fragmented landscape				3.63181869683	51.2298000844	0	Belgium	Western Europe	Europe	0	Atlantic Mixed Forests	Temperate Broadleaf & Mixed Forests	Palearctic		22	Hymenoptera
AD1_2008__Billeter	Billeter et al 2008	1	Greenveins2001_Belgium01	AD1_2008__Billeter 1	abundance	individuals	Abundance	TRUE	TRUE	flight trap	week	Hymenoptera	Order	42	BLTS3.K	BLTS3	AD1_2008__Billeter 1 42	AD1_2008__Billeter 1 BLTS3	AD1_2008__Billeter 1 BLTS3 42	2001-01-01	2001-12-31	year	1414.214		7	Ecotone between a Green-veins habitat and an agricultural field	Cropland		Light use	Representative part of a fragmented landscape				3.63369531401	51.2411621162	0	Belgium	Western Europe	Europe	0	Atlantic Mixed Forests	Temperate Broadleaf & Mixed Forests	Palearctic		22	Hymenoptera
AD1_2008__Billeter	Billeter et al 2008	1	Greenveins2001_Belgium01	AD1_2008__Billeter 1	abundance	individuals	Abundance	TRUE	TRUE	flight trap	week	Hymenoptera	Order	43	BLTS3.L	BLTS3	AD1_2008__Billeter 1 43	AD1_2008__Billeter 1 BLTS3	AD1_2008__Billeter 1 BLTS3 43	2001-01-01	2001-12-31	year	1414.214		7	Ecotone between a Green-veins habitat and an agricultural field	Cropland		Light use	Representative part of a fragmented landscape				3.63917693262	51.2274412272	0	Belgium	Western Europe	Europe	0	Atlantic Mixed Forests	Temperate Broadleaf & Mixed Forests	Palearctic		22	Hymenoptera
AD1_2008__Billeter	Billeter et al 2008	1	Greenveins2001_Belgium01	AD1_2008__Billeter 1	abundance	individuals	Abundance	TRUE	TRUE	flight trap	week	Hymenoptera	Order	44	BLTS3.M	BLTS3	AD1_2008__Billeter 1 44	AD1_2008__Billeter 1 BLTS3	AD1_2008__Billeter 1 BLTS3 44	2001-01-01	2001-12-31	year	1414.214		7	Ecotone between a Green-veins habitat and an agricultural field	Cropland		Light use	Representative part of a fragmented landscape				3.64115764663	51.2376546052	0	Belgium	Western Europe	Europe	0	Atlantic Mixed Forests	Temperate Broadleaf & Mixed Forests	Palearctic		22	Hymenoptera
AD1_2008__Billeter	Billeter et al 2008	1	Greenveins2001_Belgium01	AD1_2008__Billeter 1	abundance	individuals	Abundance	TRUE	TRUE	flight trap	week	Hymenoptera	Order	45	BLTS3.N	BLTS3	AD1_2008__Billeter 1 45	AD1_2008__Billeter 1 BLTS3	AD1_2008__Billeter 1 BLTS3 45	2001-01-01	2001-12-31	year	1414.214		7	Ecotone between a Green-veins habitat and an agricultural field	Cropland		Light use	Representative part of a fragmented landscape				3.64142453515	51.2241489424	0	Belgium	Western Europe	Europe	0	Atlantic Mixed Forests	Temperate Broadleaf & Mixed Forests	Palearctic		22	Hymenoptera
AD1_2008__Billeter	Billeter et al 2008	1	Greenveins2001_Belgium01	AD1_2008__Billeter 1	abundance	individuals	Abundance	TRUE	TRUE	flight trap	week	Hymenoptera	Order	46	BLTS3.O	BLTS3	AD1_2008__Billeter 1 46	AD1_2008__Billeter 1 BLTS3	AD1_2008__Billeter 1 BLTS3 46	2001-01-01	2001-12-31	year	1414.214		7	Ecotone between a Green-veins habitat and an agricultural field	Cropland		Light use	Representative part of a fragmented landscape				3.64809701027	51.2515224952	0	Belgium	Western Europe	Europe	0	Atlantic Mixed Forests	Temperate Broadleaf & Mixed Forests	Palearctic		22	Hymenoptera
AD1_2008__Billeter	Billeter et al 2008	1	Greenveins2001_Belgium01	AD1_2008__Billeter 1	abundance	individuals	Abundance	TRUE	TRUE	flight trap	week	Hymenoptera	Order	47	BLTS4.A	BLTS4	AD1_2008__Billeter 1 47	AD1_2008__Billeter 1 BLTS4	AD1_2008__Billeter 1 BLTS4 47	2001-01-01	2001-12-31	year	1414.214		7	Ecotone between a Green-veins habitat and an agricultural field	Cropland		Light use	Representative part of a fragmented landscape				5.78487930483	50.6957827917	0	Belgium	Western Europe	Europe	0	Atlantic Mixed Forests	Temperate Broadleaf & Mixed Forests	Palearctic		22	Hymenoptera
AD1_2008__Billeter	Billeter et al 2008	1	Greenveins2001_Belgium01	AD1_2008__Billeter 1	abundance	individuals	Abundance	TRUE	TRUE	flight trap	week	Hymenoptera	Order	48	BLTS4.B	BLTS4	AD1_2008__Billeter 1 48	AD1_2008__Billeter 1 BLTS4	AD1_2008__Billeter 1 BLTS4 48	2001-01-01	2001-12-31	year	1414.214		7	Ecotone between a Green-veins habitat and an agricultural field	Cropland		Light use	Representative part of a fragmented landscape				5.78501401388	50.6886356654	0	Belgium	Western Europe	Europe	0	Atlantic Mixed Forests	Temperate Broadleaf & Mixed Forests	Palearctic		22	Hymenoptera
AD1_2008__Billeter	Billeter et al 2008	1	Greenveins2001_Belgium01	AD1_2008__Billeter 1	abundance	individuals	Abundance	TRUE	TRUE	flight trap	week	Hymenoptera	Order	49	BLTS4.C	BLTS4	AD1_2008__Billeter 1 49	AD1_2008__Billeter 1 BLTS4	AD1_2008__Billeter 1 BLTS4 49	2001-01-01	2001-12-31	year	1414.214		7	Ecotone between a Green-veins habitat and an agricultural field	Cropland		Light use	Representative part of a fragmented landscape				5.79019459312	50.6767973029	0	Belgium	Western Europe	Europe	0	Atlantic Mixed Forests	Temperate Broadleaf & Mixed Forests	Palearctic		22	Hymenoptera
AD1_2008__Billeter	Billeter et al 2008	1	Greenveins2001_Belgium01	AD1_2008__Billeter 1	abundance	individuals	Abundance	TRUE	TRUE	flight trap	week	Hymenoptera	Order	50	BLTS4.D	BLTS4	AD1_2008__Billeter 1 50	AD1_2008__Billeter 1 BLTS4	AD1_2008__Billeter 1 BLTS4 50	2001-01-01	2001-12-31	year	1414.214		7	Ecotone between a Green-veins habitat and an agricultural field	Cropland		Light use	Representative part of a fragmented landscape				5.7934459941	50.7039530588	0	Belgium	Western Europe	Europe	0	Atlantic Mixed Forests	Temperate Broadleaf & Mixed Forests	Palearctic		22	Hymenoptera
AD1_2008__Billeter	Billeter et al 2008	1	Greenveins2001_Belgium01	AD1_2008__Billeter 1	abundance	individuals	Abundance	TRUE	TRUE	flight trap	week	Hymenoptera	Order	51	BLTS4.E	BLTS4	AD1_2008__Billeter 1 51	AD1_2008__Billeter 1 BLTS4	AD1_2008__Billeter 1 BLTS4 51	2001-01-01	2001-12-31	year	1414.214		7	Ecotone between a Green-veins habitat and an agricultural field	Cropland		Light use	Representative part of a fragmented landscape				5.79969724554	50.6817591173	0	Belgium	Western Europe	Europe	0	Atlantic Mixed Forests	Temperate Broadleaf & Mixed Forests	Palearctic		22	Hymenoptera
AD1_2008__Billeter	Billeter et al 2008	1	Greenveins2001_Belgium01	AD1_2008__Billeter 1	abundance	individuals	Abundance	TRUE	TRUE	flight trap	week	Hymenoptera	Order	52	BLTS4.F	BLTS4	AD1_2008__Billeter 1 52	AD1_2008__Billeter 1 BLTS4	AD1_2008__Billeter 1 BLTS4 52	2001-01-01	2001-12-31	year	1414.214		7	Ecotone between a Green-veins habitat and an agricultural field	Cropland		Light use	Representative part of a fragmented landscape				5.801977679	50.6898895189	0	Belgium	Western Europe	Europe	0	Atlantic Mixed Forests	Temperate Broadleaf & Mixed Forests	Palearctic		22	Hymenoptera
AD1_2008__Billeter	Billeter et al 2008	1	Greenveins2001_Belgium01	AD1_2008__Billeter 1	abundance	individuals	Abundance	TRUE	TRUE	flight trap	week	Hymenoptera	Order	53	BLTS4.G	BLTS4	AD1_2008__Billeter 1 53	AD1_2008__Billeter 1 BLTS4	AD1_2008__Billeter 1 BLTS4 53	2001-01-01	2001-12-31	year	1414.214		7	Ecotone between a Green-veins habitat and an agricultural field	Cropland		Light use	Representative part of a fragmented landscape				5.80308613022	50.7016414223	0	Belgium	Western Europe	Europe	0	Atlantic Mixed Forests	Temperate Broadleaf & Mixed Forests	Palearctic		22	Hymenoptera
AD1_2008__Billeter	Billeter et al 2008	1	Greenveins2001_Belgium01	AD1_2008__Billeter 1	abundance	individuals	Abundance	TRUE	TRUE	flight trap	week	Hymenoptera	Order	54	BLTS4.H	BLTS4	AD1_2008__Billeter 1 54	AD1_2008__Billeter 1 BLTS4	AD1_2008__Billeter 1 BLTS4 54	2001-01-01	2001-12-31	year	1414.214		7	Ecotone between a Green-veins habitat and an agricultural field	Cropland		Light use	Representative part of a fragmented landscape				5.80721436953	50.7095326659	0	Belgium	Western Europe	Europe	0	Atlantic Mixed Forests	Temperate Broadleaf & Mixed Forests	Palearctic		22	Hymenoptera
AD1_2008__Billeter	Billeter et al 2008	1	Greenveins2001_Belgium01	AD1_2008__Billeter 1	abundance	individuals	Abundance	TRUE	TRUE	flight trap	week	Hymenoptera	Order	55	BLTS4.I	BLTS4	AD1_2008__Billeter 1 55	AD1_2008__Billeter 1 BLTS4	AD1_2008__Billeter 1 BLTS4 55	2001-01-01	2001-12-31	year	1414.214		7	Ecotone between a Green-veins habitat and an agricultural field	Cropland		Light use	Representative part of a fragmented landscape				5.81612136796	50.6812983819	0	Belgium	Western Europe	Europe	0	Atlantic Mixed Forests	Temperate Broadleaf & Mixed Forests	Palearctic		22	Hymenoptera
AD1_2008__Billeter	Billeter et al 2008	1	Greenveins2001_Belgium01	AD1_2008__Billeter 1	abundance	individuals	Abundance	TRUE	TRUE	flight trap	week	Hymenoptera	Order	56	BLTS4.J	BLTS4	AD1_2008__Billeter 1 56	AD1_2008__Billeter 1 BLTS4	AD1_2008__Billeter 1 BLTS4 56	2001-01-01	2001-12-31	year	1414.214		7	Ecotone between a Green-veins habitat and an agricultural field	Cropland		Light use	Representative part of a fragmented landscape				5.81709320301	50.696132422	0	Belgium	Western Europe	Europe	0	Atlantic Mixed Forests	Temperate Broadleaf & Mixed Forests	Palearctic		22	Hymenoptera
AD1_2008__Billeter	Billeter et al 2008	1	Greenveins2001_Belgium01	AD1_2008__Billeter 1	abundance	individuals	Abundance	TRUE	TRUE	flight trap	week	Hymenoptera	Order	57	BLTS4.K	BLTS4	AD1_2008__Billeter 1 57	AD1_2008__Billeter 1 BLTS4	AD1_2008__Billeter 1 BLTS4 57	2001-01-01	2001-12-31	year	1414.214		7	Ecotone between a Green-veins habitat and an agricultural field	Cropland		Light use	Representative part of a fragmented landscape				5.81788388402	50.6877555476	0	Belgium	Western Europe	Europe	0	Atlantic Mixed Forests	Temperate Broadleaf & Mixed Forests	Palearctic		22	Hymenoptera
AD1_2008__Billeter	Billeter et al 2008	1	Greenveins2001_Belgium01	AD1_2008__Billeter 1	abundance	individuals	Abundance	TRUE	TRUE	flight trap	week	Hymenoptera	Order	58	BLTS4.L	BLTS4	AD1_2008__Billeter 1 58	AD1_2008__Billeter 1 BLTS4	AD1_2008__Billeter 1 BLTS4 58	2001-01-01	2001-12-31	year	1414.214		7	Ecotone between a Green-veins habitat and an agricultural field	Cropland		Light use	Representative part of a fragmented landscape				5.82030475727	50.703387292	0	Belgium	Western Europe	Europe	0	Atlantic Mixed Forests	Temperate Broadleaf & Mixed Forests	Palearctic		22	Hymenoptera
AD1_2008__Billeter	Billeter et al 2008	1	Greenveins2001_Belgium01	AD1_2008__Billeter 1	abundance	individuals	Abundance	TRUE	TRUE	flight trap	week	Hymenoptera	Order	59	BLTS4.M	BLTS4	AD1_2008__Billeter 1 59	AD1_2008__Billeter 1 BLTS4	AD1_2008__Billeter 1 BLTS4 59	2001-01-01	2001-12-31	year	1414.214		7	Ecotone between a Green-veins habitat and an agricultural field	Cropland		Light use	Representative part of a fragmented landscape				5.82598746136	50.7034647361	0	Belgium	Western Europe	Europe	0	Atlantic Mixed Forests	Temperate Broadleaf & Mixed Forests	Palearctic		22	Hymenoptera
AD1_2008__Billeter	Billeter et al 2008	1	Greenveins2001_Belgium01	AD1_2008__Billeter 1	abundance	individuals	Abundance	TRUE	TRUE	flight trap	week	Hymenoptera	Order	60	BLTS4.N	BLTS4	AD1_2008__Billeter 1 60	AD1_2008__Billeter 1 BLTS4	AD1_2008__Billeter 1 BLTS4 60	2001-01-01	2001-12-31	year	1414.214		7	Ecotone between a Green-veins habitat and an agricultural field	Cropland		Light use	Representative part of a fragmented landscape				5.82746398973	50.6844365452	0	Belgium	Western Europe	Europe	0	Atlantic Mixed Forests	Temperate Broadleaf & Mixed Forests	Palearctic		22	Hymenoptera
AD1_2008__Billeter	Billeter et al 2008	1	Greenveins2001_Belgium01	AD1_2008__Billeter 1	abundance	individuals	Abundance	TRUE	TRUE	flight trap	week	Hymenoptera	Order	61	BLTS4.O	BLTS4	AD1_2008__Billeter 1 61	AD1_2008__Billeter 1 BLTS4	AD1_2008__Billeter 1 BLTS4 61	2001-01-01	2001-12-31	year	1414.214		7	Ecotone between a Green-veins habitat and an agricultural field	Cropland		Light use	Representative part of a fragmented landscape				5.82950512942	50.7051322289	0	Belgium	Western Europe	Europe	0	Atlantic Mixed Forests	Temperate Broadleaf & Mixed Forests	Palearctic		22	Hymenoptera
AD1_2008__Billeter	Billeter et al 2008	1	Greenveins2001_Belgium01	AD1_2008__Billeter 1	abundance	individuals	Abundance	TRUE	TRUE	flight trap	week	Hymenoptera	Order	62	BLTS4.P	BLTS4	AD1_2008__Billeter 1 62	AD1_2008__Billeter 1 BLTS4	AD1_2008__Billeter 1 BLTS4 62	2001-01-01	2001-12-31	year	1414.214		7	Ecotone between a Green-veins habitat and an agricultural field	Cropland		Light use	Representative part of a fragmented landscape				5.8374941045	50.6930953318	0	Belgium	Western Europe	Europe	0	Atlantic Mixed Forests	Temperate Broadleaf & Mixed Forests	Palearctic		22	Hymenoptera
AD1_2008__Billeter	Billeter et al 2008	1	Greenveins2001_Belgium01	AD1_2008__Billeter 1	abundance	individuals	Abundance	TRUE	TRUE	flight trap	week	Hymenoptera	Order	63	BLTS2.P	BLTS2	AD1_2008__Billeter 1 63	AD1_2008__Billeter 1 BLTS2	AD1_2008__Billeter 1 BLTS2 63	2001-01-01	2001-12-31	year	1414.214		7	Ecotone between a Green-veins habitat and an agricultural field	Cropland		Intense use	Representative part of a fragmented landscape				4.82099425639	50.786767069	0	Belgium	Western Europe	Europe	0	Atlantic Mixed Forests	Temperate Broadleaf & Mixed Forests	Palearctic		22	Hymenoptera
AD1_2008__Billeter	Billeter et al 2008	1	Greenveins2001_Belgium01	AD1_2008__Billeter 1	abundance	individuals	Abundance	TRUE	TRUE	flight trap	week	Hymenoptera	Order	64	BLTS3.P	BLTS3	AD1_2008__Billeter 1 64	AD1_2008__Billeter 1 BLTS3	AD1_2008__Billeter 1 BLTS3 64	2001-01-01	2001-12-31	year	1414.214		7	Ecotone between a Green-veins habitat and an agricultural field	Cropland		Light use	Representative part of a fragmented landscape				3.66983158896	51.2322201536	0	Belgium	Western Europe	Europe	0	Atlantic Mixed Forests	Temperate Broadleaf & Mixed Forests	Palearctic		22	Hymenoptera
AD1_2008__Billeter	Billeter et al 2008	2	Greenveins2001_Belgium02	AD1_2008__Billeter 2	abundance	individuals	Abundance	TRUE	TRUE	flight trap	week	Hymenoptera	Order	1	BLTS1.A	BLTS1	AD1_2008__Billeter 2 1	AD1_2008__Billeter 2 BLTS1	AD1_2008__Billeter 2 BLTS1 1	2002-01-01	2002-12-31	year	1414.214		5	Ecotone between a Green-veins habitat and an agricultural field	Cropland		Intense use	Representative part of a fragmented landscape				5.61466316817	51.1761189509	0	Belgium	Western Europe	Europe	0	Atlantic Mixed Forests	Temperate Broadleaf & Mixed Forests	Palearctic		63	Hymenoptera
AD1_2008__Billeter	Billeter et al 2008	2	Greenveins2001_Belgium02	AD1_2008__Billeter 2	abundance	individuals	Abundance	TRUE	TRUE	flight trap	week	Hymenoptera	Order	2	BLTS1.B	BLTS1	AD1_2008__Billeter 2 2	AD1_2008__Billeter 2 BLTS1	AD1_2008__Billeter 2 BLTS1 2	2002-01-01	2002-12-31	year	1414.214		5	Ecotone between a Green-veins habitat and an agricultural field	Cropland		Intense use	Representative part of a fragmented landscape				5.62208203273	51.1676031752	0	Belgium	Western Europe	Europe	0	Atlantic Mixed Forests	Temperate Broadleaf & Mixed Forests	Palearctic		63	Hymenoptera
AD1_2008__Billeter	Billeter et al 2008	2	Greenveins2001_Belgium02	AD1_2008__Billeter 2	abundance	individuals	Abundance	TRUE	TRUE	flight trap	week	Hymenoptera	Order	3	BLTS1.C	BLTS1	AD1_2008__Billeter 2 3	AD1_2008__Billeter 2 BLTS1	AD1_2008__Billeter 2 BLTS1 3	2002-01-01	2002-12-31	year	1414.214		5	Ecotone between a Green-veins habitat and an agricultural field	Cropland		Intense use	Representative part of a fragmented landscape				5.62972160334	51.1529200494	0	Belgium	Western Europe	Europe	0	Atlantic Mixed Forests	Temperate Broadleaf & Mixed Forests	Palearctic		63	Hymenoptera
AD1_2008__Billeter	Billeter et al 2008	2	Greenveins2001_Belgium02	AD1_2008__Billeter 2	abundance	individuals	Abundance	TRUE	TRUE	flight trap	week	Hymenoptera	Order	4	BLTS1.D	BLTS1	AD1_2008__Billeter 2 4	AD1_2008__Billeter 2 BLTS1	AD1_2008__Billeter 2 BLTS1 4	2002-01-01	2002-12-31	year	1414.214		5	Ecotone between a Green-veins habitat and an agricultural field	Cropland		Intense use	Representative part of a fragmented landscape				5.63140887576	51.1653126899	0	Belgium	Western Europe	Europe	0	Atlantic Mixed Forests	Temperate Broadleaf & Mixed Forests	Palearctic		63	Hymenoptera
AD1_2008__Billeter	Billeter et al 2008	2	Greenveins2001_Belgium02	AD1_2008__Billeter 2	abundance	individuals	Abundance	TRUE	TRUE	flight trap	week	Hymenoptera	Order	5	BLTS1.E	BLTS1	AD1_2008__Billeter 2 5	AD1_2008__Billeter 2 BLTS1	AD1_2008__Billeter 2 BLTS1 5	2002-01-01	2002-12-31	year	1414.214		5	Ecotone between a Green-veins habitat and an agricultural field	Cropland		Intense use	Representative part of a fragmented landscape				5.6350696869	51.1545469728	0	Belgium	Western Europe	Europe	0	Atlantic Mixed Forests	Temperate Broadleaf & Mixed Forests	Palearctic		63	Hymenoptera
AD1_2008__Billeter	Billeter et al 2008	2	Greenveins2001_Belgium02	AD1_2008__Billeter 2	abundance	individuals	Abundance	TRUE	TRUE	flight trap	week	Hymenoptera	Order	6	BLTS1.F	BLTS1	AD1_2008__Billeter 2 6	AD1_2008__Billeter 2 BLTS1	AD1_2008__Billeter 2 BLTS1 6	2002-01-01	2002-12-31	year	1414.214		5	Ecotone between a Green-veins habitat and an agricultural field	Cropland		Intense use	Representative part of a fragmented landscape				5.63958221873	51.1713076573	0	Belgium	Western Europe	Europe	0	Atlantic Mixed Forests	Temperate Broadleaf & Mixed Forests	Palearctic		63	Hymenoptera
AD1_2008__Billeter	Billeter et al 2008	2	Greenveins2001_Belgium02	AD1_2008__Billeter 2	abundance	individuals	Abundance	TRUE	TRUE	flight trap	week	Hymenoptera	Order	7	BLTS1.G	BLTS1	AD1_2008__Billeter 2 7	AD1_2008__Billeter 2 BLTS1	AD1_2008__Billeter 2 BLTS1 7	2002-01-01	2002-12-31	year	1414.214		5	Ecotone between a Green-veins habitat and an agricultural field	Cropland		Intense use	Representative part of a fragmented landscape				5.63990225372	51.179234593	0	Belgium	Western Europe	Europe	0	Atlantic Mixed Forests	Temperate Broadleaf & Mixed Forests	Palearctic		63	Hymenoptera
AD1_2008__Billeter	Billeter et al 2008	2	Greenveins2001_Belgium02	AD1_2008__Billeter 2	abundance	individuals	Abundance	TRUE	TRUE	flight trap	week	Hymenoptera	Order	8	BLTS1.H	BLTS1	AD1_2008__Billeter 2 8	AD1_2008__Billeter 2 BLTS1	AD1_2008__Billeter 2 BLTS1 8	2002-01-01	2002-12-31	year	1414.214		5	Ecotone between a Green-veins habitat and an agricultural field	Cropland		Intense use	Representative part of a fragmented landscape				5.64494861495	51.1640061107	0	Belgium	Western Europe	Europe	0	Atlantic Mixed Forests	Temperate Broadleaf & Mixed Forests	Palearctic		63	Hymenoptera
AD1_2008__Billeter	Billeter et al 2008	2	Greenveins2001_Belgium02	AD1_2008__Billeter 2	abundance	individuals	Abundance	TRUE	TRUE	flight trap	week	Hymenoptera	Order	9	BLTS1.I	BLTS1	AD1_2008__Billeter 2 9	AD1_2008__Billeter 2 BLTS1	AD1_2008__Billeter 2 BLTS1 9	2002-01-01	2002-12-31	year	1414.214		5	Ecotone between a Green-veins habitat and an agricultural field	Cropland		Intense use	Representative part of a fragmented landscape				5.64577462684	51.1571295825	0	Belgium	Western Europe	Europe	0	Atlantic Mixed Forests	Temperate Broadleaf & Mixed Forests	Palearctic		63	Hymenoptera
AD1_2008__Billeter	Billeter et al 2008	2	Greenveins2001_Belgium02	AD1_2008__Billeter 2	abundance	individuals	Abundance	TRUE	TRUE	flight trap	week	Hymenoptera	Order	10	BLTS1.J	BLTS1	AD1_2008__Billeter 2 10	AD1_2008__Billeter 2 BLTS1	AD1_2008__Billeter 2 BLTS1 10	2002-01-01	2002-12-31	year	1414.214		5	Ecotone between a Green-veins habitat and an agricultural field	Cropland		Intense use	Representative part of a fragmented landscape				5.65198187147	51.1729394568	0	Belgium	Western Europe	Europe	0	Atlantic Mixed Forests	Temperate Broadleaf & Mixed Forests	Palearctic		63	Hymenoptera
AD1_2008__Billeter	Billeter et al 2008	2	Greenveins2001_Belgium02	AD1_2008__Billeter 2	abundance	individuals	Abundance	TRUE	TRUE	flight trap	week	Hymenoptera	Order	11	BLTS1.K	BLTS1	AD1_2008__Billeter 2 11	AD1_2008__Billeter 2 BLTS1	AD1_2008__Billeter 2 BLTS1 11	2002-01-01	2002-12-31	year	1414.214		5	Ecotone between a Green-veins habitat and an agricultural field	Cropland		Intense use	Representative part of a fragmented landscape				5.65251483072	51.1526088534	0	Belgium	Western Europe	Europe	0	Atlantic Mixed Forests	Temperate Broadleaf & Mixed Forests	Palearctic		63	Hymenoptera
AD1_2008__Billeter	Billeter et al 2008	2	Greenveins2001_Belgium02	AD1_2008__Billeter 2	abundance	individuals	Abundance	TRUE	TRUE	flight trap	week	Hymenoptera	Order	12	BLTS1.L	BLTS1	AD1_2008__Billeter 2 12	AD1_2008__Billeter 2 BLTS1	AD1_2008__Billeter 2 BLTS1 12	2002-01-01	2002-12-31	year	1414.214		5	Ecotone between a Green-veins habitat and an agricultural field	Cropland		Intense use	Representative part of a fragmented landscape				5.65787482061	51.1668742876	0	Belgium	Western Europe	Europe	0	Atlantic Mixed Forests	Temperate Broadleaf & Mixed Forests	Palearctic		63	Hymenoptera
AD1_2008__Billeter	Billeter et al 2008	2	Greenveins2001_Belgium02	AD1_2008__Billeter 2	abundance	individuals	Abundance	TRUE	TRUE	flight trap	week	Hymenoptera	Order	13	BLTS1.M	BLTS1	AD1_2008__Billeter 2 13	AD1_2008__Billeter 2 BLTS1	AD1_2008__Billeter 2 BLTS1 13	2002-01-01	2002-12-31	year	1414.214		5	Ecotone between a Green-veins habitat and an agricultural field	Cropland		Intense use	Representative part of a fragmented landscape				5.66259148846	51.1681471463	0	Belgium	Western Europe	Europe	0	Atlantic Mixed Forests	Temperate Broadleaf & Mixed Forests	Palearctic		63	Hymenoptera
AD1_2008__Billeter	Billeter et al 2008	2	Greenveins2001_Belgium02	AD1_2008__Billeter 2	abundance	individuals	Abundance	TRUE	TRUE	flight trap	week	Hymenoptera	Order	14	BLTS1.N	BLTS1	AD1_2008__Billeter 2 14	AD1_2008__Billeter 2 BLTS1	AD1_2008__Billeter 2 BLTS1 14	2002-01-01	2002-12-31	year	1414.214		5	Ecotone between a Green-veins habitat and an agricultural field	Cropland		Intense use	Representative part of a fragmented landscape				5.6663982548	51.1759703851	0	Belgium	Western Europe	Europe	0	Atlantic Mixed Forests	Temperate Broadleaf & Mixed Forests	Palearctic		63	Hymenoptera
AD1_2008__Billeter	Billeter et al 2008	2	Greenveins2001_Belgium02	AD1_2008__Billeter 2	abundance	individuals	Abundance	TRUE	TRUE	flight trap	week	Hymenoptera	Order	15	BLTS1.O	BLTS1	AD1_2008__Billeter 2 15	AD1_2008__Billeter 2 BLTS1	AD1_2008__Billeter 2 BLTS1 15	2002-01-01	2002-12-31	year	1414.214		5	Ecotone between a Green-veins habitat and an agricultural field	Cropland		Intense use	Representative part of a fragmented landscape				5.67121887908	51.1539082087	0	Belgium	Western Europe	Europe	0	Atlantic Mixed Forests	Temperate Broadleaf & Mixed Forests	Palearctic		63	Hymenoptera
AD1_2008__Billeter	Billeter et al 2008	2	Greenveins2001_Belgium02	AD1_2008__Billeter 2	abundance	individuals	Abundance	TRUE	TRUE	flight trap	week	Hymenoptera	Order	16	BLTS1.P	BLTS1	AD1_2008__Billeter 2 16	AD1_2008__Billeter 2 BLTS1	AD1_2008__Billeter 2 BLTS1 16	2002-01-01	2002-12-31	year	1414.214		5	Ecotone between a Green-veins habitat and an agricultural field	Cropland		Intense use	Representative part of a fragmented landscape				5.67577255176	51.1577495209	0	Belgium	Western Europe	Europe	0	Atlantic Mixed Forests	Temperate Broadleaf & Mixed Forests	Palearctic		63	Hymenoptera
AD1_2008__Billeter	Billeter et al 2008	2	Greenveins2001_Belgium02	AD1_2008__Billeter 2	abundance	individuals	Abundance	TRUE	TRUE	flight trap	week	Hymenoptera	Order	17	BLTS2.A	BLTS2	AD1_2008__Billeter 2 17	AD1_2008__Billeter 2 BLTS2	AD1_2008__Billeter 2 BLTS2 17	2002-01-01	2002-12-31	year	1414.214		5	Ecotone between a Green-veins habitat and an agricultural field	Cropland		Intense use	Representative part of a fragmented landscape				4.78508459441	50.7691268292	0	Belgium	Western Europe	Europe	0	Atlantic Mixed Forests	Temperate Broadleaf & Mixed Forests	Palearctic		63	Hymenoptera
AD1_2008__Billeter	Billeter et al 2008	2	Greenveins2001_Belgium02	AD1_2008__Billeter 2	abundance	individuals	Abundance	TRUE	TRUE	flight trap	week	Hymenoptera	Order	18	BLTS2.B	BLTS2	AD1_2008__Billeter 2 18	AD1_2008__Billeter 2 BLTS2	AD1_2008__Billeter 2 BLTS2 18	2002-01-01	2002-12-31	year	1414.214		5	Ecotone between a Green-veins habitat and an agricultural field	Cropland		Intense use	Representative part of a fragmented landscape				4.78768063762	50.788441507	0	Belgium	Western Europe	Europe	0	Atlantic Mixed Forests	Temperate Broadleaf & Mixed Forests	Palearctic		63	Hymenoptera
AD1_2008__Billeter	Billeter et al 2008	2	Greenveins2001_Belgium02	AD1_2008__Billeter 2	abundance	individuals	Abundance	TRUE	TRUE	flight trap	week	Hymenoptera	Order	19	BLTS2.C	BLTS2	AD1_2008__Billeter 2 19	AD1_2008__Billeter 2 BLTS2	AD1_2008__Billeter 2 BLTS2 19	2002-01-01	2002-12-31	year	1414.214		5	Ecotone between a Green-veins habitat and an agricultural field	Cropland		Intense use	Representative part of a fragmented landscape				4.78821145773	50.8007836749	0	Belgium	Western Europe	Europe	0	Atlantic Mixed Forests	Temperate Broadleaf & Mixed Forests	Palearctic		63	Hymenoptera
AD1_2008__Billeter	Billeter et al 2008	2	Greenveins2001_Belgium02	AD1_2008__Billeter 2	abundance	individuals	Abundance	TRUE	TRUE	flight trap	week	Hymenoptera	Order	20	BLTS2.D	BLTS2	AD1_2008__Billeter 2 20	AD1_2008__Billeter 2 BLTS2	AD1_2008__Billeter 2 BLTS2 20	2002-01-01	2002-12-31	year	1414.214		5	Ecotone between a Green-veins habitat and an agricultural field	Cropland		Intense use	Representative part of a fragmented landscape				4.79415014915	50.7787561803	0	Belgium	Western Europe	Europe	0	Atlantic Mixed Forests	Temperate Broadleaf & Mixed Forests	Palearctic		63	Hymenoptera
AD1_2008__Billeter	Billeter et al 2008	2	Greenveins2001_Belgium02	AD1_2008__Billeter 2	abundance	individuals	Abundance	TRUE	TRUE	flight trap	week	Hymenoptera	Order	21	BLTS2.E	BLTS2	AD1_2008__Billeter 2 21	AD1_2008__Billeter 2 BLTS2	AD1_2008__Billeter 2 BLTS2 21	2002-01-01	2002-12-31	year	1414.214		5	Ecotone between a Green-veins habitat and an agricultural field	Cropland		Intense use	Representative part of a fragmented landscape				4.79755031961	50.7826650227	0	Belgium	Western Europe	Europe	0	Atlantic Mixed Forests	Temperate Broadleaf & Mixed Forests	Palearctic		63	Hymenoptera
AD1_2008__Billeter	Billeter et al 2008	2	Greenveins2001_Belgium02	AD1_2008__Billeter 2	abundance	individuals	Abundance	TRUE	TRUE	flight trap	week	Hymenoptera	Order	22	BLTS2.F	BLTS2	AD1_2008__Billeter 2 22	AD1_2008__Billeter 2 BLTS2	AD1_2008__Billeter 2 BLTS2 22	2002-01-01	2002-12-31	year	1414.214		5	Ecotone between a Green-veins habitat and an agricultural field	Cropland		Intense use	Representative part of a fragmented landscape				4.80541315781	50.7939318314	0	Belgium	Western Europe	Europe	0	Atlantic Mixed Forests	Temperate Broadleaf & Mixed Forests	Palearctic		63	Hymenoptera
AD1_2008__Billeter	Billeter et al 2008	2	Greenveins2001_Belgium02	AD1_2008__Billeter 2	abundance	individuals	Abundance	TRUE	TRUE	flight trap	week	Hymenoptera	Order	23	BLTS2.G	BLTS2	AD1_2008__Billeter 2 23	AD1_2008__Billeter 2 BLTS2	AD1_2008__Billeter 2 BLTS2 23	2002-01-01	2002-12-31	year	1414.214		5	Ecotone between a Green-veins habitat and an agricultural field	Cropland		Intense use	Representative part of a fragmented landscape				4.80863065169	50.774342162	0	Belgium	Western Europe	Europe	0	Atlantic Mixed Forests	Temperate Broadleaf & Mixed Forests	Palearctic		63	Hymenoptera
AD1_2008__Billeter	Billeter et al 2008	2	Greenveins2001_Belgium02	AD1_2008__Billeter 2	abundance	individuals	Abundance	TRUE	TRUE	flight trap	week	Hymenoptera	Order	24	BLTS2.H	BLTS2	AD1_2008__Billeter 2 24	AD1_2008__Billeter 2 BLTS2	AD1_2008__Billeter 2 BLTS2 24	2002-01-01	2002-12-31	year	1414.214		5	Ecotone between a Green-veins habitat and an agricultural field	Cropland		Intense use	Representative part of a fragmented landscape				4.81137500307	50.794970445	0	Belgium	Western Europe	Europe	0	Atlantic Mixed Forests	Temperate Broadleaf & Mixed Forests	Palearctic		63	Hymenoptera
AD1_2008__Billeter	Billeter et al 2008	2	Greenveins2001_Belgium02	AD1_2008__Billeter 2	abundance	individuals	Abundance	TRUE	TRUE	flight trap	week	Hymenoptera	Order	25	BLTS2.I	BLTS2	AD1_2008__Billeter 2 25	AD1_2008__Billeter 2 BLTS2	AD1_2008__Billeter 2 BLTS2 25	2002-01-01	2002-12-31	year	1414.214		5	Ecotone between a Green-veins habitat and an agricultural field	Cropland		Intense use	Representative part of a fragmented landscape				4.81379697013	50.7978348444	0	Belgium	Western Europe	Europe	0	Atlantic Mixed Forests	Temperate Broadleaf & Mixed Forests	Palearctic		63	Hymenoptera
AD1_2008__Billeter	Billeter et al 2008	2	Greenveins2001_Belgium02	AD1_2008__Billeter 2	abundance	individuals	Abundance	TRUE	TRUE	flight trap	week	Hymenoptera	Order	26	BLTS2.J	BLTS2	AD1_2008__Billeter 2 26	AD1_2008__Billeter 2 BLTS2	AD1_2008__Billeter 2 BLTS2 26	2002-01-01	2002-12-31	year	1414.214		5	Ecotone between a Green-veins habitat and an agricultural field	Cropland		Intense use	Representative part of a fragmented landscape				4.81626207782	50.7730583904	0	Belgium	Western Europe	Europe	0	Atlantic Mixed Forests	Temperate Broadleaf & Mixed Forests	Palearctic		63	Hymenoptera
AD1_2008__Billeter	Billeter et al 2008	2	Greenveins2001_Belgium02	AD1_2008__Billeter 2	abundance	individuals	Abundance	TRUE	TRUE	flight trap	week	Hymenoptera	Order	27	BLTS2.K	BLTS2	AD1_2008__Billeter 2 27	AD1_2008__Billeter 2 BLTS2	AD1_2008__Billeter 2 BLTS2 27	2002-01-01	2002-12-31	year	1414.214		5	Ecotone between a Green-veins habitat and an agricultural field	Cropland		Intense use	Representative part of a fragmented landscape				4.82522603654	50.7799450534	0	Belgium	Western Europe	Europe	0	Atlantic Mixed Forests	Temperate Broadleaf & Mixed Forests	Palearctic		63	Hymenoptera
AD1_2008__Billeter	Billeter et al 2008	2	Greenveins2001_Belgium02	AD1_2008__Billeter 2	abundance	individuals	Abundance	TRUE	TRUE	flight trap	week	Hymenoptera	Order	28	BLTS2.L	BLTS2	AD1_2008__Billeter 2 28	AD1_2008__Billeter 2 BLTS2	AD1_2008__Billeter 2 BLTS2 28	2002-01-01	2002-12-31	year	1414.214		5	Ecotone between a Green-veins habitat and an agricultural field	Cropland		Intense use	Representative part of a fragmented landscape				4.82981802416	50.7811341328	0	Belgium	Western Europe	Europe	0	Atlantic Mixed Forests	Temperate Broadleaf & Mixed Forests	Palearctic		63	Hymenoptera
AD1_2008__Billeter	Billeter et al 2008	2	Greenveins2001_Belgium02	AD1_2008__Billeter 2	abundance	individuals	Abundance	TRUE	TRUE	flight trap	week	Hymenoptera	Order	29	BLTS2.M	BLTS2	AD1_2008__Billeter 2 29	AD1_2008__Billeter 2 BLTS2	AD1_2008__Billeter 2 BLTS2 29	2002-01-01	2002-12-31	year	1414.214		5	Ecotone between a Green-veins habitat and an agricultural field	Cropland		Intense use	Representative part of a fragmented landscape				4.83260059213	50.7992030104	0	Belgium	Western Europe	Europe	0	Atlantic Mixed Forests	Temperate Broadleaf & Mixed Forests	Palearctic		63	Hymenoptera
AD1_2008__Billeter	Billeter et al 2008	2	Greenveins2001_Belgium02	AD1_2008__Billeter 2	abundance	individuals	Abundance	TRUE	TRUE	flight trap	week	Hymenoptera	Order	30	BLTS2.N	BLTS2	AD1_2008__Billeter 2 30	AD1_2008__Billeter 2 BLTS2	AD1_2008__Billeter 2 BLTS2 30	2002-01-01	2002-12-31	year	1414.214		5	Ecotone between a Green-veins habitat and an agricultural field	Cropland		Intense use	Representative part of a fragmented landscape				4.83690648126	50.7745146978	0	Belgium	Western Europe	Europe	0	Atlantic Mixed Forests	Temperate Broadleaf & Mixed Forests	Palearctic		63	Hymenoptera
AD1_2008__Billeter	Billeter et al 2008	2	Greenveins2001_Belgium02	AD1_2008__Billeter 2	abundance	individuals	Abundance	TRUE	TRUE	flight trap	week	Hymenoptera	Order	31	BLTS2.O	BLTS2	AD1_2008__Billeter 2 31	AD1_2008__Billeter 2 BLTS2	AD1_2008__Billeter 2 BLTS2 31	2002-01-01	2002-12-31	year	1414.214		5	Ecotone between a Green-veins habitat and an agricultural field	Cropland		Intense use	Representative part of a fragmented landscape				4.83837458976	50.7943464487	0	Belgium	Western Europe	Europe	0	Atlantic Mixed Forests	Temperate Broadleaf & Mixed Forests	Palearctic		63	Hymenoptera
AD1_2008__Billeter	Billeter et al 2008	2	Greenveins2001_Belgium02	AD1_2008__Billeter 2	abundance	individuals	Abundance	TRUE	TRUE	flight trap	week	Hymenoptera	Order	32	BLTS3.A	BLTS3	AD1_2008__Billeter 2 32	AD1_2008__Billeter 2 BLTS3	AD1_2008__Billeter 2 BLTS3 32	2002-01-01	2002-12-31	year	1414.214		5	Ecotone between a Green-veins habitat and an agricultural field	Cropland		Light use	Representative part of a fragmented landscape				3.65280374981	51.2422162281	0	Belgium	Western Europe	Europe	0	Atlantic Mixed Forests	Temperate Broadleaf & Mixed Forests	Palearctic		63	Hymenoptera
AD1_2008__Billeter	Billeter et al 2008	2	Greenveins2001_Belgium02	AD1_2008__Billeter 2	abundance	individuals	Abundance	TRUE	TRUE	flight trap	week	Hymenoptera	Order	33	BLTS3.B	BLTS3	AD1_2008__Billeter 2 33	AD1_2008__Billeter 2 BLTS3	AD1_2008__Billeter 2 BLTS3 33	2002-01-01	2002-12-31	year	1414.214		5	Ecotone between a Green-veins habitat and an agricultural field	Cropland		Light use	Representative part of a fragmented landscape				3.65875500669	51.2287271446	0	Belgium	Western Europe	Europe	0	Atlantic Mixed Forests	Temperate Broadleaf & Mixed Forests	Palearctic		63	Hymenoptera
AD1_2008__Billeter	Billeter et al 2008	2	Greenveins2001_Belgium02	AD1_2008__Billeter 2	abundance	individuals	Abundance	TRUE	TRUE	flight trap	week	Hymenoptera	Order	34	BLTS3.C	BLTS3	AD1_2008__Billeter 2 34	AD1_2008__Billeter 2 BLTS3	AD1_2008__Billeter 2 BLTS3 34	2002-01-01	2002-12-31	year	1414.214		5	Ecotone between a Green-veins habitat and an agricultural field	Cropland		Light use	Representative part of a fragmented landscape				3.66139541511	51.2495872017	0	Belgium	Western Europe	Europe	0	Atlantic Mixed Forests	Temperate Broadleaf & Mixed Forests	Palearctic		63	Hymenoptera
AD1_2008__Billeter	Billeter et al 2008	2	Greenveins2001_Belgium02	AD1_2008__Billeter 2	abundance	individuals	Abundance	TRUE	TRUE	flight trap	week	Hymenoptera	Order	35	BLTS3.D	BLTS3	AD1_2008__Billeter 2 35	AD1_2008__Billeter 2 BLTS3	AD1_2008__Billeter 2 BLTS3 35	2002-01-01	2002-12-31	year	1414.214		5	Ecotone between a Green-veins habitat and an agricultural field	Cropland		Light use	Representative part of a fragmented landscape				3.66372585201	51.2221446485	0	Belgium	Western Europe	Europe	0	Atlantic Mixed Forests	Temperate Broadleaf & Mixed Forests	Palearctic		63	Hymenoptera
AD1_2008__Billeter	Billeter et al 2008	2	Greenveins2001_Belgium02	AD1_2008__Billeter 2	abundance	individuals	Abundance	TRUE	TRUE	flight trap	week	Hymenoptera	Order	36	BLTS3.E	BLTS3	AD1_2008__Billeter 2 36	AD1_2008__Billeter 2 BLTS3	AD1_2008__Billeter 2 BLTS3 36	2002-01-01	2002-12-31	year	1414.214		5	Ecotone between a Green-veins habitat and an agricultural field	Cropland		Light use	Representative part of a fragmented landscape				3.66783521395	51.2222220996	0	Belgium	Western Europe	Europe	0	Atlantic Mixed Forests	Temperate Broadleaf & Mixed Forests	Palearctic		63	Hymenoptera
AD1_2008__Billeter	Billeter et al 2008	2	Greenveins2001_Belgium02	AD1_2008__Billeter 2	abundance	individuals	Abundance	TRUE	TRUE	flight trap	week	Hymenoptera	Order	37	BLTS3.F	BLTS3	AD1_2008__Billeter 2 37	AD1_2008__Billeter 2 BLTS3	AD1_2008__Billeter 2 BLTS3 37	2002-01-01	2002-12-31	year	1414.214		5	Ecotone between a Green-veins habitat and an agricultural field	Cropland		Light use	Representative part of a fragmented landscape				3.668472734	51.2435298218	0	Belgium	Western Europe	Europe	0	Atlantic Mixed Forests	Temperate Broadleaf & Mixed Forests	Palearctic		63	Hymenoptera
AD1_2008__Billeter	Billeter et al 2008	2	Greenveins2001_Belgium02	AD1_2008__Billeter 2	abundance	individuals	Abundance	TRUE	TRUE	flight trap	week	Hymenoptera	Order	38	BLTS3.G	BLTS3	AD1_2008__Billeter 2 38	AD1_2008__Billeter 2 BLTS3	AD1_2008__Billeter 2 BLTS3 38	2002-01-01	2002-12-31	year	1414.214		5	Ecotone between a Green-veins habitat and an agricultural field	Cropland		Light use	Representative part of a fragmented landscape				3.66913978836	51.2478829382	0	Belgium	Western Europe	Europe	0	Atlantic Mixed Forests	Temperate Broadleaf & Mixed Forests	Palearctic		63	Hymenoptera
AD1_2008__Billeter	Billeter et al 2008	2	Greenveins2001_Belgium02	AD1_2008__Billeter 2	abundance	individuals	Abundance	TRUE	TRUE	flight trap	week	Hymenoptera	Order	39	BLTS3.H	BLTS3	AD1_2008__Billeter 2 39	AD1_2008__Billeter 2 BLTS3	AD1_2008__Billeter 2 BLTS3 39	2002-01-01	2002-12-31	year	1414.214		5	Ecotone between a Green-veins habitat and an agricultural field	Cropland		Light use	Representative part of a fragmented landscape				3.6222492756	51.2488695504	0	Belgium	Western Europe	Europe	0	Atlantic Mixed Forests	Temperate Broadleaf & Mixed Forests	Palearctic		63	Hymenoptera
AD1_2008__Billeter	Billeter et al 2008	2	Greenveins2001_Belgium02	AD1_2008__Billeter 2	abundance	individuals	Abundance	TRUE	TRUE	flight trap	week	Hymenoptera	Order	40	BLTS3.I	BLTS3	AD1_2008__Billeter 2 40	AD1_2008__Billeter 2 BLTS3	AD1_2008__Billeter 2 BLTS3 40	2002-01-01	2002-12-31	year	1414.214		5	Ecotone between a Green-veins habitat and an agricultural field	Cropland		Light use	Representative part of a fragmented landscape				3.62808888707	51.2252861463	0	Belgium	Western Europe	Europe	0	Atlantic Mixed Forests	Temperate Broadleaf & Mixed Forests	Palearctic		63	Hymenoptera
AD1_2008__Billeter	Billeter et al 2008	2	Greenveins2001_Belgium02	AD1_2008__Billeter 2	abundance	individuals	Abundance	TRUE	TRUE	flight trap	week	Hymenoptera	Order	41	BLTS3.J	BLTS3	AD1_2008__Billeter 2 41	AD1_2008__Billeter 2 BLTS3	AD1_2008__Billeter 2 BLTS3 41	2002-01-01	2002-12-31	year	1414.214		5	Ecotone between a Green-veins habitat and an agricultural field	Cropland		Light use	Representative part of a fragmented landscape				3.63181869683	51.2298000844	0	Belgium	Western Europe	Europe	0	Atlantic Mixed Forests	Temperate Broadleaf & Mixed Forests	Palearctic		63	Hymenoptera
AD1_2008__Billeter	Billeter et al 2008	2	Greenveins2001_Belgium02	AD1_2008__Billeter 2	abundance	individuals	Abundance	TRUE	TRUE	flight trap	week	Hymenoptera	Order	42	BLTS3.K	BLTS3	AD1_2008__Billeter 2 42	AD1_2008__Billeter 2 BLTS3	AD1_2008__Billeter 2 BLTS3 42	2002-01-01	2002-12-31	year	1414.214		5	Ecotone between a Green-veins habitat and an agricultural field	Cropland		Light use	Representative part of a fragmented landscape				3.63369531401	51.2411621162	0	Belgium	Western Europe	Europe	0	Atlantic Mixed Forests	Temperate Broadleaf & Mixed Forests	Palearctic		63	Hymenoptera
AD1_2008__Billeter	Billeter et al 2008	2	Greenveins2001_Belgium02	AD1_2008__Billeter 2	abundance	individuals	Abundance	TRUE	TRUE	flight trap	week	Hymenoptera	Order	43	BLTS3.L	BLTS3	AD1_2008__Billeter 2 43	AD1_2008__Billeter 2 BLTS3	AD1_2008__Billeter 2 BLTS3 43	2002-01-01	2002-12-31	year	1414.214		5	Ecotone between a Green-veins habitat and an agricultural field	Cropland		Light use	Representative part of a fragmented landscape				3.63917693262	51.2274412272	0	Belgium	Western Europe	Europe	0	Atlantic Mixed Forests	Temperate Broadleaf & Mixed Forests	Palearctic		63	Hymenoptera
AD1_2008__Billeter	Billeter et al 2008	2	Greenveins2001_Belgium02	AD1_2008__Billeter 2	abundance	individuals	Abundance	TRUE	TRUE	flight trap	week	Hymenoptera	Order	44	BLTS3.M	BLTS3	AD1_2008__Billeter 2 44	AD1_2008__Billeter 2 BLTS3	AD1_2008__Billeter 2 BLTS3 44	2002-01-01	2002-12-31	year	1414.214		5	Ecotone between a Green-veins habitat and an agricultural field	Cropland		Light use	Representative part of a fragmented landscape				3.64115764663	51.2376546052	0	Belgium	Western Europe	Europe	0	Atlantic Mixed Forests	Temperate Broadleaf & Mixed Forests	Palearctic		63	Hymenoptera
AD1_2008__Billeter	Billeter et al 2008	2	Greenveins2001_Belgium02	AD1_2008__Billeter 2	abundance	individuals	Abundance	TRUE	TRUE	flight trap	week	Hymenoptera	Order	45	BLTS3.N	BLTS3	AD1_2008__Billeter 2 45	AD1_2008__Billeter 2 BLTS3	AD1_2008__Billeter 2 BLTS3 45	2002-01-01	2002-12-31	year	1414.214		5	Ecotone between a Green-veins habitat and an agricultural field	Cropland		Light use	Representative part of a fragmented landscape				3.64142453515	51.2241489424	0	Belgium	Western Europe	Europe	0	Atlantic Mixed Forests	Temperate Broadleaf & Mixed Forests	Palearctic		63	Hymenoptera
AD1_2008__Billeter	Billeter et al 2008	2	Greenveins2001_Belgium02	AD1_2008__Billeter 2	abundance	individuals	Abundance	TRUE	TRUE	flight trap	week	Hymenoptera	Order	46	BLTS3.O	BLTS3	AD1_2008__Billeter 2 46	AD1_2008__Billeter 2 BLTS3	AD1_2008__Billeter 2 BLTS3 46	2002-01-01	2002-12-31	year	1414.214		5	Ecotone between a Green-veins habitat and an agricultural field	Cropland		Light use	Representative part of a fragmented landscape				3.64809701027	51.2515224952	0	Belgium	Western Europe	Europe	0	Atlantic Mixed Forests	Temperate Broadleaf & Mixed Forests	Palearctic		63	Hymenoptera
AD1_2008__Billeter	Billeter et al 2008	2	Greenveins2001_Belgium02	AD1_2008__Billeter 2	abundance	individuals	Abundance	TRUE	TRUE	flight trap	week	Hymenoptera	Order	47	BLTS4.A	BLTS4	AD1_2008__Billeter 2 47	AD1_2008__Billeter 2 BLTS4	AD1_2008__Billeter 2 BLTS4 47	2002-01-01	2002-12-31	year	1414.214		5	Ecotone between a Green-veins habitat and an agricultural field	Cropland		Light use	Representative part of a fragmented landscape				5.78487930483	50.6957827917	0	Belgium	Western Europe	Europe	0	Atlantic Mixed Forests	Temperate Broadleaf & Mixed Forests	Palearctic		63	Hymenoptera
AD1_2008__Billeter	Billeter et al 2008	2	Greenveins2001_Belgium02	AD1_2008__Billeter 2	abundance	individuals	Abundance	TRUE	TRUE	flight trap	week	Hymenoptera	Order	48	BLTS4.B	BLTS4	AD1_2008__Billeter 2 48	AD1_2008__Billeter 2 BLTS4	AD1_2008__Billeter 2 BLTS4 48	2002-01-01	2002-12-31	year	1414.214		5	Ecotone between a Green-veins habitat and an agricultural field	Cropland		Light use	Representative part of a fragmented landscape				5.78501401388	50.6886356654	0	Belgium	Western Europe	Europe	0	Atlantic Mixed Forests	Temperate Broadleaf & Mixed Forests	Palearctic		63	Hymenoptera
AD1_2008__Billeter	Billeter et al 2008	2	Greenveins2001_Belgium02	AD1_2008__Billeter 2	abundance	individuals	Abundance	TRUE	TRUE	flight trap	week	Hymenoptera	Order	49	BLTS4.C	BLTS4	AD1_2008__Billeter 2 49	AD1_2008__Billeter 2 BLTS4	AD1_2008__Billeter 2 BLTS4 49	2002-01-01	2002-12-31	year	1414.214		5	Ecotone between a Green-veins habitat and an agricultural field	Cropland		Light use	Representative part of a fragmented landscape				5.79019459312	50.6767973029	0	Belgium	Western Europe	Europe	0	Atlantic Mixed Forests	Temperate Broadleaf & Mixed Forests	Palearctic		63	Hymenoptera
AD1_2008__Billeter	Billeter et al 2008	2	Greenveins2001_Belgium02	AD1_2008__Billeter 2	abundance	individuals	Abundance	TRUE	TRUE	flight trap	week	Hymenoptera	Order	50	BLTS4.D	BLTS4	AD1_2008__Billeter 2 50	AD1_2008__Billeter 2 BLTS4	AD1_2008__Billeter 2 BLTS4 50	2002-01-01	2002-12-31	year	1414.214		5	Ecotone between a Green-veins habitat and an agricultural field	Cropland		Light use	Representative part of a fragmented landscape				5.7934459941	50.7039530588	0	Belgium	Western Europe	Europe	0	Atlantic Mixed Forests	Temperate Broadleaf & Mixed Forests	Palearctic		63	Hymenoptera
AD1_2008__Billeter	Billeter et al 2008	2	Greenveins2001_Belgium02	AD1_2008__Billeter 2	abundance	individuals	Abundance	TRUE	TRUE	flight trap	week	Hymenoptera	Order	51	BLTS4.E	BLTS4	AD1_2008__Billeter 2 51	AD1_2008__Billeter 2 BLTS4	AD1_2008__Billeter 2 BLTS4 51	2002-01-01	2002-12-31	year	1414.214		5	Ecotone between a Green-veins habitat and an agricultural field	Cropland		Light use	Representative part of a fragmented landscape				5.79969724554	50.6817591173	0	Belgium	Western Europe	Europe	0	Atlantic Mixed Forests	Temperate Broadleaf & Mixed Forests	Palearctic		63	Hymenoptera
AD1_2008__Billeter	Billeter et al 2008	2	Greenveins2001_Belgium02	AD1_2008__Billeter 2	abundance	individuals	Abundance	TRUE	TRUE	flight trap	week	Hymenoptera	Order	52	BLTS4.F	BLTS4	AD1_2008__Billeter 2 52	AD1_2008__Billeter 2 BLTS4	AD1_2008__Billeter 2 BLTS4 52	2002-01-01	2002-12-31	year	1414.214		5	Ecotone between a Green-veins habitat and an agricultural field	Cropland		Light use	Representative part of a fragmented landscape				5.801977679	50.6898895189	0	Belgium	Western Europe	Europe	0	Atlantic Mixed Forests	Temperate Broadleaf & Mixed Forests	Palearctic		63	Hymenoptera
AD1_2008__Billeter	Billeter et al 2008	2	Greenveins2001_Belgium02	AD1_2008__Billeter 2	abundance	individuals	Abundance	TRUE	TRUE	flight trap	week	Hymenoptera	Order	53	BLTS4.G	BLTS4	AD1_2008__Billeter 2 53	AD1_2008__Billeter 2 BLTS4	AD1_2008__Billeter 2 BLTS4 53	2002-01-01	2002-12-31	year	1414.214		5	Ecotone between a Green-veins habitat and an agricultural field	Cropland		Light use	Representative part of a fragmented landscape				5.80308613022	50.7016414223	0	Belgium	Western Europe	Europe	0	Atlantic Mixed Forests	Temperate Broadleaf & Mixed Forests	Palearctic		63	Hymenoptera
AD1_2008__Billeter	Billeter et al 2008	2	Greenveins2001_Belgium02	AD1_2008__Billeter 2	abundance	individuals	Abundance	TRUE	TRUE	flight trap	week	Hymenoptera	Order	54	BLTS4.H	BLTS4	AD1_2008__Billeter 2 54	AD1_2008__Billeter 2 BLTS4	AD1_2008__Billeter 2 BLTS4 54	2002-01-01	2002-12-31	year	1414.214		5	Ecotone between a Green-veins habitat and an agricultural field	Cropland		Light use	Representative part of a fragmented landscape				5.80721436953	50.7095326659	0	Belgium	Western Europe	Europe	0	Atlantic Mixed Forests	Temperate Broadleaf & Mixed Forests	Palearctic		63	Hymenoptera
AD1_2008__Billeter	Billeter et al 2008	2	Greenveins2001_Belgium02	AD1_2008__Billeter 2	abundance	individuals	Abundance	TRUE	TRUE	flight trap	week	Hymenoptera	Order	55	BLTS4.I	BLTS4	AD1_2008__Billeter 2 55	AD1_2008__Billeter 2 BLTS4	AD1_2008__Billeter 2 BLTS4 55	2002-01-01	2002-12-31	year	1414.214		5	Ecotone between a Green-veins habitat and an agricultural field	Cropland		Light use	Representative part of a fragmented landscape				5.81612136796	50.6812983819	0	Belgium	Western Europe	Europe	0	Atlantic Mixed Forests	Temperate Broadleaf & Mixed Forests	Palearctic		63	Hymenoptera
AD1_2008__Billeter	Billeter et al 2008	2	Greenveins2001_Belgium02	AD1_2008__Billeter 2	abundance	individuals	Abundance	TRUE	TRUE	flight trap	week	Hymenoptera	Order	56	BLTS4.J	BLTS4	AD1_2008__Billeter 2 56	AD1_2008__Billeter 2 BLTS4	AD1_2008__Billeter 2 BLTS4 56	2002-01-01	2002-12-31	year	1414.214		5	Ecotone between a Green-veins habitat and an agricultural field	Cropland		Light use	Representative part of a fragmented landscape				5.81709320301	50.696132422	0	Belgium	Western Europe	Europe	0	Atlantic Mixed Forests	Temperate Broadleaf & Mixed Forests	Palearctic		63	Hymenoptera
AD1_2008__Billeter	Billeter et al 2008	2	Greenveins2001_Belgium02	AD1_2008__Billeter 2	abundance	individuals	Abundance	TRUE	TRUE	flight trap	week	Hymenoptera	Order	57	BLTS4.K	BLTS4	AD1_2008__Billeter 2 57	AD1_2008__Billeter 2 BLTS4	AD1_2008__Billeter 2 BLTS4 57	2002-01-01	2002-12-31	year	1414.214		5	Ecotone between a Green-veins habitat and an agricultural field	Cropland		Light use	Representative part of a fragmented landscape				5.81788388402	50.6877555476	0	Belgium	Western Europe	Europe	0	Atlantic Mixed Forests	Temperate Broadleaf & Mixed Forests	Palearctic		63	Hymenoptera
AD1_2008__Billeter	Billeter et al 2008	2	Greenveins2001_Belgium02	AD1_2008__Billeter 2	abundance	individuals	Abundance	TRUE	TRUE	flight trap	week	Hymenoptera	Order	58	BLTS4.L	BLTS4	AD1_2008__Billeter 2 58	AD1_2008__Billeter 2 BLTS4	AD1_2008__Billeter 2 BLTS4 58	2002-01-01	2002-12-31	year	1414.214		5	Ecotone between a Green-veins habitat and an agricultural field	Cropland		Light use	Representative part of a fragmented landscape				5.82030475727	50.703387292	0	Belgium	Western Europe	Europe	0	Atlantic Mixed Forests	Temperate Broadleaf & Mixed Forests	Palearctic		63	Hymenoptera
AD1_2008__Billeter	Billeter et al 2008	2	Greenveins2001_Belgium02	AD1_2008__Billeter 2	abundance	individuals	Abundance	TRUE	TRUE	flight trap	week	Hymenoptera	Order	59	BLTS4.M	BLTS4	AD1_2008__Billeter 2 59	AD1_2008__Billeter 2 BLTS4	AD1_2008__Billeter 2 BLTS4 59	2002-01-01	2002-12-31	year	1414.214		5	Ecotone between a Green-veins habitat and an agricultural field	Cropland		Light use	Representative part of a fragmented landscape				5.82598746136	50.7034647361	0	Belgium	Western Europe	Europe	0	Atlantic Mixed Forests	Temperate Broadleaf & Mixed Forests	Palearctic		63	Hymenoptera
AD1_2008__Billeter	Billeter et al 2008	2	Greenveins2001_Belgium02	AD1_2008__Billeter 2	abundance	individuals	Abundance	TRUE	TRUE	flight trap	week	Hymenoptera	Order	60	BLTS4.N	BLTS4	AD1_2008__Billeter 2 60	AD1_2008__Billeter 2 BLTS4	AD1_2008__Billeter 2 BLTS4 60	2002-01-01	2002-12-31	year	1414.214		5	Ecotone between a Green-veins habitat and an agricultural field	Cropland		Light use	Representative part of a fragmented landscape				5.82746398973	50.6844365452	0	Belgium	Western Europe	Europe	0	Atlantic Mixed Forests	Temperate Broadleaf & Mixed Forests	Palearctic		63	Hymenoptera
[truncated: 12,643 more rows]
